# Supplementary material for: Aptamer based proteomic pilot study reveals a urine signature indicative of pediatric urinary tract infections
Source: PLoS One. 2020 Jul 6;15(7):e0235328. doi: 10.1371/journal.pone.0235328 (PMC7337308; doi:10.1371/journal.pone.0235328)
Supplement: S3 Material — (XLSX) [file pone.0235328.s003.xlsx]

## Sheet: Supplemental file S1
Supplemental file S3
pvals	UTI median	CN-pyuria median	CN-no pyuria urine median	UTI SD	CN-pyruia SD	CN-no pyuriaurine SD	adj.pvals (UTI vs CN pyuria)	adj.pvals (UTI vs CN-no pyuria)	adj.pvals (nl urine vs CN-pyuria)
Interferon regulatory factor 1	6.14332	1.43653	0.967563	15.164	1.61003	3.69022	0.0229703	0.0382313	0.878477
Transcription factor AP-1	18.1741	1.80741	2.47248	43.4533	16.79	9.69103	0.00566984	0.0273757	0.95913
Mothers against decapentaplegic homolog 3	11.6235	2.03745	1.64314	15.7587	1.89264	5.345	0.00356234	0.00874814	0.645377
Signal transducer and activator of transcription 6	2.63254	0.737658	0.754607	11.1159	1.12661	1.11916	0.0324282	0.0273757	0.95913
Immunoglobulin A	2224.18	304.513	394.219	2216.79	671.501	735.147	0.00706486	0.00874814	0.878477
Chitinase-3-like protein 1	127.981	20.1078	11.0324	398.411	30.0232	195.165	0.00706486	0.0191768	0.573737
Protein FAM3D	24.7926	8.58244	7.10075	36.5421	7.38159	14.5253	0.0191768	0.0159055	0.720901
Chorionic somatomammotropin hormone	90.8326	17.2723	23.5189	293.703	42.7468	58.0134	0.00450868	0.044823	1
B-cell lymphoma 6 protein	465.372	5.42142	6.78169	656.504	272.139	11.3204	0.00566984	1.9e-05	0.720901
E3 ubiquitin-protein ligase RNF43	4.09866	1.74945	1.57571	29.3389	1.48854	3.50113	0.0324282	0.044823	0.95913
HERV-H LTR-associating protein 2	18.2818	2.53562	2.78508	75.5405	2.23883	5.39099	0.044823	0.0324282	0.878477
Histone H2B type 2-E	1025.26	146.25	76.6294	2026.71	692.625	165.553	0.0229703	0.00216188	0.505361
Histone H2A type 3	563.313	65.1726	51.4853	1309.85	428.248	73.1937	0.00450868	0.000701591	0.573737
14-3-3 protein beta/alpha	844.917	131.773	67.4258	1900.73	241.372	455	0.0324282	0.0191768	0.95913
Annexin A5	199.619	39.0034	12.821	265.841	22.7342	15.3305	0.044823	0.00874814	0.278632
Tissue-type plasminogen activator	23.2599	3.60365	1.82759	150.391	7.23574	12.896	0.00356234	0.00356234	0.645377
High mobility group protein B1	16.148	3.3388	2.27377	120.193	37.1152	4.14466	0.0324282	0.00706486	0.505361
Tumor necrosis factor receptor superfamily member 11B	20.1834	3.53363	4.30731	81.9519	34.7347	11.1838	0.00706486	0.0131208	0.878477
Eukaryotic translation initiation factor 5	4.71559	0.974643	1.18894	13.0757	1.85209	2.69677	0.00216188	0.0131208	0.573737
Protein E7_HPV16	2.82431	0.460945	0.627028	8.24377	2.47346	0.901112	0.0229703	0.00706486	0.798446
Protein E7_HPV18	175.102	2.47083	0.96187	515.593	62.5297	1.31428	0.00125906	1.09e-05	0.194872
Cytokine receptor common subunit gamma	3.35213	1.08098	1.95062	11.3256	5.9659	5.80893	0.00356234	0.044823	0.441803
Tumor necrosis factor receptor superfamily member 3	17.5979	2.84043	1.6627	45.1161	9.48881	5.92125	0.0324282	0.00165608	0.328205
Macrophage mannose receptor 1	12.6367	1.40648	1.94681	117.778	1.02334	3.86709	0.00874814	0.0382313	0.505361
Hepatocyte growth factor	18.4177	3.91361	1.44056	197.338	2.68615	26.1657	0.0159055	0.0191768	0.160528
60 kDa heat shock protein, mitochondrial	21.1634	4.05504	3.65957	94.4112	13.5519	15.1564	0.0191768	0.0229703	0.95913
Complement C3b, inactivated	500.026	123.473	184.734	1109.05	587.949	424.9	0.0273757	0.044823	0.878477
Endothelial monocyte-activating polypeptide 2	17.8839	3.93838	2.77457	53.5955	2.94574	6.98198	0.00566984	0.00216188	0.382284
Inhibin beta A chain	11.0481	2.1834	0.690545	202.057	1.99889	3.93752	0.0131208	0.00278461	0.234499
Fibrinogen	2009.21	567.002	511.306	2394.23	1282.64	771.686	0.0324282	0.00874814	0.573737
Histone deacetylase 8	8.75219	2.0794	1.39124	44.0772	9.90597	2.50725	0.0159055	0.00165608	0.382284
Protein kinase C delta type	20.6868	8.15733	6.33384	108.992	34.9498	28.3292	0.0131208	0.0191768	0.328205
SUMO-conjugating enzyme UBC9	31.0563	5.29853	1.98912	561.082	25.9698	12.5937	0.0229703	0.00216188	0.505361
C-C motif chemokine 23	8.94974	1.74095	0.982735	33.3693	1.35936	11.3707	0.00278461	0.0191768	0.573737
Growth-regulated alpha protein	271.249	14.9016	2.87351	1468.68	16.7549	19.5263	0.00165608	0.000182196	0.194872
Gro-beta/gamma	65.6477	3.76992	1.61694	939.726	2.58558	8.43246	0.00125906	0.00165608	0.160528
C-X-C motif chemokine 11	13.306	0.364075	0.551264	955.418	5.48162	4.38562	0.00125906	0.00450868	0.328205
SPARC	11.5693	3.31108	2.14612	62.0727	2.15605	32.2023	0.00356234	0.0191768	0.645377
Lipopolysaccharide-binding protein	160.064	7.32458	21.8568	2020.97	111.39	253.774	0.000701591	0.044823	0.798446
Cathepsin S	25.1319	3.14229	1.14319	338.827	2.54867	6.44844	0.000122371	0.000369831	0.194872
Complement C2	29.1824	3.53413	5.35884	829.746	28.0213	11.9301	0.0131208	0.00874814	0.720901
CD5 antigen-like	433.872	44.3957	21.6692	1951.63	35.1831	45.5249	0.0324282	0.00278461	0.278632
Serine protease HTRA2, mitochondrial	20.8808	2.0117	2.12144	31.9614	1.54656	8.21037	0.00216188	0.0107441	0.95913
Netrin-4	100.195	21.3875	11.1801	142.581	21.4782	154.044	0.00566984	0.0324282	0.160528
Ubiquitin-fold modifier-conjugating enzyme 1	12.0949	2.37073	1.63431	64.776	1.34002	5.02334	0.00566984	0.0191768	0.798446
Apoptosis regulator Bcl-2	2.01561	0.835993	0.872248	20.0928	16.2162	1.81525	0.0191768	0.0382313	0.720901
Bcl-2-related protein A1	18.5644	5.20449	4.41415	91.6663	3.71268	17.9227	0.000943613	0.0131208	0.720901
Calcium/calmodulin-dependent protein kinase type 1D	2.94745	1.34579	0.688977	14.3311	4.62012	1.14126	0.0107441	0.00566984	0.573737
Kallikrein-6	7.00319	2.03734	1.22012	25.084	2.04454	2.56679	0.0324282	0.0273757	0.720901
C-X-C motif chemokine 13	4.73825	0.800091	0.441747	87.354	1.63162	0.97223	0.00278461	0.000122371	0.194872
C-X-C motif chemokine 6	33.4215	1.45466	1.84629	358.428	1.31265	9.41913	1.09e-05	0.000511237	0.645377
Integrin alpha-I: beta-1 complex	535.023	62.3483	49.1198	723.288	63.5003	161.277	0.0131208	0.0191768	0.95913
C-C motif chemokine 22	13.413	1.52618	1.64664	142.32	2.33482	17.1255	0.000701591	0.0229703	0.382284
Dickkopf-related protein 1	21.0914	6.36833	2.3987	51.4395	12.9949	64.519	0.0159055	0.044823	0.573737
Complement C1s subcomponent	87.3661	12.3571	24.3492	946.873	76.6078	29.071	0.0229703	0.0273757	0.798446
Calcium/calmodulin-dependent protein kinase type 1	80.7952	21.264	14.5227	188.091	19.5122	33.9364	0.00874814	0.00356234	0.328205
Lymphocyte antigen 86	198.137	41.2106	71.0883	349.428	46.0122	150.564	0.00216188	0.0273757	0.720901
Dual specificity mitogen-activated protein kinase kinase 2	2.07146	1.19178	0.602862	4.99215	1.0317	1.17394	0.0382313	0.0229703	0.505361
Opioid-binding protein/cell adhesion molecule	280.037	5.93391	3.3206	432.13	206.458	11.1941	0.0273757	3.26e-05	0.194872
OCIA domain-containing protein 1	2.39611	0.841817	0.604616	7.06605	3.47351	1.66072	0.0324282	0.0191768	1
Vascular endothelial growth factor receptor 2	3.78836	1.60491	1.68653	38.6273	6.28602	3.06287	0.0382313	0.0324282	0.95913
Alpha-2-macroglobulin	154.625	11.7021	8.12158	1539.9	21.0432	10.552	0.00566984	0.00125906	0.441803
Cyclin-dependent kinase inhibitor 1B	6.04615	1.34327	1.02119	15.0943	0.827534	1.80449	0.0191768	0.0273757	0.573737
Interleukin-12 receptor subunit beta-2	2.33099	0.906329	0.933635	11.2556	1.85223	1.17157	0.0382313	0.044823	0.798446
Translationally-controlled tumor protein	477.639	84.9587	58.2214	1357.82	53.6935	318.51	0.00874814	0.0191768	0.720901
Inhibitor of growth protein 1	27.3496	5.84076	4.8069	59.948	8.90462	29.9352	0.00278461	0.0159055	0.505361
Ubiquitin-conjugating enzyme E2 N	176.217	41.9354	22.8646	679.272	29.111	110.168	0.0131208	0.0159055	0.505361
Heat shock 70 kDa protein 1A	124.405	11.8965	2.44129	787.068	13.7923	10.4431	0.00278461	0.000122371	0.0829837
Complement component C6	1317.24	87.2864	312.232	2010.95	1124.13	359.761	0.0273757	0.0131208	0.878477
C-X-C motif chemokine 10	14.8989	0.775927	0.787606	755.233	8.3636	3.66102	0.0131208	0.00165608	0.573737
Plasma kallikrein	752.119	96.6405	224.846	2285.97	1015.71	389.005	0.0131208	0.0382313	0.878477
Complement factor H	750.656	71.6698	257.945	2218.05	559.055	254.817	0.00874814	0.0273757	0.720901
Leucine carboxyl methyltransferase 1	18.1568	4.11834	5.15209	54.731	8.73116	12.6101	0.0131208	0.0382313	0.95913
Prefoldin subunit 5	18.404	1.94382	1.61736	58.229	2.34342	6.23331	0.0159055	0.00706486	0.573737
Proteasome subunit alpha type-2	39.1251	8.33893	2.39329	103.664	10.5444	9.00716	0.0159055	0.00125906	0.0829837
Fibroblast growth factor 16	2.6041	0.895052	1.4786	10.0306	7.95794	4.29649	0.00356234	0.044823	0.720901
Pulmonary surfactant-associated protein D	1856.04	154.071	95.2997	3717.15	339.68	455.885	0.00706486	0.00450868	1
Complement C4	1349.54	241.091	250.052	2093.72	922.949	410.381	0.0324282	0.00566984	0.645377
Neurexophilin-1	11.7055	2.18903	2.49125	26.3788	5.25678	8.73423	0.00874814	0.0273757	0.95913
Granulocyte-macrophage colony-stimulating factor	2.96018	0.463412	0.4397	9.29681	0.400247	1.11899	0.000261057	0.00356234	0.95913
14-3-3 protein sigma	29.9848	3.63373	5.07419	314.528	6.72504	16.3629	0.00278461	0.0229703	0.720901
Granulocyte colony-stimulating factor	7.62743	1.01281	0.815332	83.3366	0.33814	2.8378	0.00874814	0.0191768	0.441803
C3a anaphylatoxin	84.2938	4.33654	11.9277	1934.3	665.233	81.4758	0.0229703	0.0382313	0.720901
D-dimer	240.568	11.5485	23.1343	1928.97	561.732	38.5803	0.0229703	0.0191768	0.720901
Aspartate aminotransferase, cytoplasmic	100.813	17.0552	28.8073	322.055	27.2036	172.395	0.000511237	0.0382313	0.505361
Muellerian-inhibiting factor	22.2016	3.04422	5.48863	83.4577	7.13497	12.3698	0.00706486	0.0324282	0.573737
Interstitial collagenase	8.89595	0.935439	0.558022	335.474	52.7002	1.29802	0.00874814	0.000182196	0.130381
Anterior gradient protein 2 homolog	1.96236	0.571176	0.519056	6.65243	1.2827	0.860018	0.0324282	0.0273757	0.95913
ATP synthase subunit beta, mitochondrial	8.232	2.02538	1.33821	26.4825	2.13057	3.27672	0.0159055	0.00450868	0.505361
Macrophage-capping protein	339.777	18.9896	19.1713	1074.22	15.5488	65.9732	0.000511237	0.00356234	0.878477
Fibrinogen gamma chain	1101.11	72.1573	148.965	2378.77	1256.92	239.08	0.0191768	0.0191768	0.645377
15-hydroxyprostaglandin dehydrogenase [NAD(+)]	35.7531	10.4168	14.0917	205.904	11.744	50.9243	0.00216188	0.0273757	0.798446
Tyrosine-protein kinase JAK2	56.9422	16.578	9.54628	182.304	13.9521	32.6226	0.00450868	0.0273757	0.441803
Moesin	21.3135	6.10405	2.24714	150.878	4.76427	6.61522	0.0159055	0.00165608	0.0829837
Ubiquitin carboxyl-terminal hydrolase isozyme L1	76.2254	9.90866	7.91474	388.245	6.76058	18.2823	0.000511237	0.00356234	0.95913
Phosphoglycerate kinase 1	22.2493	5.85151	4.60273	307.138	4.5468	19.0492	0.0159055	0.0191768	0.645377
NAD-dependent protein deacetylase sirtuin-2	176.657	23.6774	33.3544	243.66	12.4767	90.3643	0.000182196	0.0131208	0.878477
FACT complex subunit SSRP1	4.52416	0.665996	0.774255	26.2059	1.4512	1.03408	0.0107441	0.0229703	0.645377
X-linked interleukin-1 receptor accessory protein-like 2	4.29598	1.27308	1.08307	17.0675	2.56669	1.84124	0.0382313	0.0273757	0.798446
Natural cytotoxicity triggering receptor 1	31.8988	3.69685	3.59132	95.535	2.8805	7.65567	0.0191768	0.0159055	0.798446
Sialic acid-binding Ig-like lectin 14	60.1319	7.96981	10.274	536.422	9.92927	13.7855	0.0159055	0.044823	0.441803
Proteasome activator complex subunit 3	7.73311	0.733381	0.535656	29.8573	2.43747	0.573189	0.00706486	0.000511237	0.382284
Casein kinase II 2-alpha:2-beta heterotetramer	5.33319	1.80157	2.02054	22.4339	3.10296	5.68842	0.00874814	0.044823	0.573737
Inosine-5'-monophosphate dehydrogenase 1	3.84214	0.972303	0.45432	44.6455	1.11666	0.665637	0.0273757	0.00125906	0.160528
Mitogen-activated protein kinase 9	557.995	3.45814	3.70755	1367	214.894	4.78253	0.000511237	1.9e-05	0.573737
cGMP-dependent 3',5'-cyclic phosphodiesterase	24.2308	6.85717	6.2308	65.6566	49.681	26.0945	0.0382313	0.0324282	0.573737
Inosine-5'-monophosphate dehydrogenase 2	25.4015	8.32471	10.6316	107.601	16.2609	33.8236	0.0159055	0.044823	0.441803
Non-receptor tyrosine-protein kinase TYK2	32.5241	12.1006	3.45544	46.0827	8.22258	7.58099	0.0107441	0.000369831	0.104895
Glypican-6	66.6687	14.8589	19.7205	289.242	21.9339	59.2076	0.00278461	0.0382313	0.645377
Tumor necrosis factor receptor superfamily member 13C	16.4891	3.23619	1.80219	39.4456	2.42197	5.9261	0.000943613	0.00216188	0.382284
Transcription factor IIIB 90 kDa subunit	3.43676	1.60844	1.29844	24.3989	4.81653	2.73126	0.0159055	0.0131208	0.95913
Troponin I, fast skeletal muscle	9.68699	2.44707	1.92952	176.965	1.17461	2.90207	0.044823	0.0324282	0.878477
Asialoglycoprotein receptor 1	2.64932	0.697645	0.529803	14.3599	0.980604	1.61329	0.0382313	0.0382313	0.878477
ATP-dependent RNA helicase DDX19B	12.059	3.09675	1.55087	31.138	1.19939	4.61015	0.0382313	0.0131208	0.234499
Growth factor receptor-bound protein 2	50.6995	10.8416	2.13987	212.301	8.83341	9.16019	0.044823	0.00125906	0.104895
Ras GTPase-activating protein 1	4.85914	0.737525	0.548647	15.6492	0.49004	2.24477	0.000182196	0.00356234	0.720901
Intercellular adhesion molecule 2	43.2977	6.59917	5.74531	96.8784	2.54306	25.2465	0.000943613	0.0159055	0.798446
Stress-induced-phosphoprotein 1	317.139	18.894	13.3079	1422.72	31.5691	152.846	0.000701591	0.00450868	0.720901
Small nuclear ribonucleoprotein F	11.5498	3.35854	1.40572	94.5269	1.82466	2.94837	0.00706486	0.00165608	0.278632
BH3-interacting domain death agonist	33.2324	6.29954	3.40926	65.3355	2.63386	18.998	0.000261057	0.00566984	0.234499
Complement C3d fragment	1114.47	110.413	166.496	2692.16	1031.21	385.261	0.0382313	0.0191768	0.95913
14-3-3 protein zeta/delta	1300.35	364.989	128.42	2977.27	370.979	820.412	0.0324282	0.00706486	0.720901
3-hydroxyanthranilate 3,4-dioxygenase	36.981	11.9626	2.72203	85.5784	16.8039	19.7375	0.044823	0.00356234	0.130381
Heat shock cognate 71 kDa protein	690.175	186.101	58.3852	1608.44	139.638	301.682	0.00278461	0.00216188	0.382284
Nucleoside diphosphate kinase A	453.846	30.1612	18.4987	428.984	42.3247	100.51	0.00706486	0.00278461	0.645377
Proteasome activator complex subunit 1	272.965	15.9027	18.0026	744.596	18.5561	79.0416	0.00125906	0.00450868	0.798446
14-3-3 protein theta	75.4994	7.10161	8.35899	304.653	9.36162	45.8101	0.00125906	0.0273757	0.720901
Tropomyosin alpha-4 chain	455.585	49.3031	32.6287	820.175	43.7016	74.4669	0.00874814	0.0107441	0.573737
Chromogranin-A	3.74451	1.80339	1.1692	10.3167	1.80106	4.12341	0.0273757	0.0382313	0.798446
Small ubiquitin-related modifier 3	535.668	85.9688	30.4715	688.661	71.0338	75.9043	0.0131208	0.00165608	0.160528
Ubiquitin-conjugating enzyme E2 G2	26.2109	4.8772	6.1301	83.379	4.00739	22.2202	0.000261057	0.044823	0.441803
Transgelin-2	507.964	66.1498	33.8349	1351.69	53.433	104.361	0.000943613	0.000701591	0.645377
