# Supplementary material for: Aptamer based proteomic pilot study reveals a urine signature indicative of pediatric urinary tract infections
Source: PLoS One. 2020 Jul 6;15(7):e0235328. doi: 10.1371/journal.pone.0235328 (PMC7337308; doi:10.1371/journal.pone.0235328)
Supplement: S5 Material — (XLS) [file pone.0235328.s005.xls]

## Sheet: Sheet1
Supplemental File S2
		Subject ID	9041	9074	9149	9154	9166	9231	9235	9255	9065	9089	9117	9158	9159	9181	9226	9286	9014	9027	9066	9131	9140	9164	9221	9234	9043	9062	9085	9086	9090	9092	9104	9127
		Creatinine Level (mg/dl)	48.2031	36.2755	41.2497	52.4657	122.301	82.5857	144.037	94	75.189	19.3739	16.7601	7.42997	137.49	118.912	93.1444	57.5857	54.5467	46.0673	97.4256	15.5718	67.2833	45.272	73.8582	41.8014	12.3067	11.8845	87.3919	24.422	285.37	30.7798	127.42	7.97025
SomaID	SeqID	Target Full Name
SL019100	10336-3_3	E3 ubiquitin-protein ligase CHIP	11.0678	11.1921	2.40244	2.64363	0.485686	3.13856	6.5129	0.678723	1.2023	26.7009	2.03459	55.1147	0.824059	3.04426	7.63116	0.786653	0.353825	0.898686	0.403385	1.82381	0.76542	0.70463	1.8522	0.724856	0.869447	24.3259	1.62715	0.54459	3.26173	1.19559	0.0729871	13.4375
SL007136	10337-83_3	CCAAT/enhancer-binding protein beta	12.7212	3.11229	5.66792	8.86674	0.255108	0.247016	0.459603	0.455319	0.312546	32.4509	0.84725	4.17229	1.10335	0.190056	9.59693	1.5872	0.353825	0.340806	0.132409	0.744936	1.18306	0.344584	3.47693	0.188989	0.918201	1.27898	0.505768	0.442224	0.230578	0.367124	0.0439492	1.59343
SL001731	10339-48_3	Gamma-enolase	2.26334	1.88005	3.39154	5.10619	0.448892	0.337831	0.23605	0.432979	0.454853	19.4024	1.4618	4.11846	0.370208	0.264901	1.49016	1.07145	0.373991	0.642539	0.243263	1.36144	1.93807	0.496996	5.17478	0.354055	1.33261	2.90295	0.366167	0.79846	0.203946	0.617288	0.065139	2.68499
SL019096	10342-55_3	E3 SUMO-protein ligase PIAS4	3.9873	1.37558	2.6279	5.41496	0.105477	0.139249	0.343661	0.321277	0.246046	24.6363	0.948681	2.19382	0.314204	0.129507	1.94215	0.791863	0.357492	0.32344	0.0790347	0.802733	1.82958	0.29378	3.43767	0.227265	0.682557	0.933992	0.255172	0.417656	0.134562	0.360626	0.044734	1.14175
SL005173	10344-334_3	Interleukin-10 receptor subunit alpha	70.6925	28.0271	29.7554	78.5522	15.6254	4.94032	13.0404	4.93617	2.33013	241.139	4.24222	86.8241	13.6628	3.78347	46.0854	9.40685	14.6828	4.53467	2.06003	3.93018	2.51474	2.84282	3.43361	1.70808	4.50975	54.6259	5.47648	1.31439	7.54846	1.63419	2.36933	31.5549
SL007221	10346-5_3	Signal transducer and activator of transcription 3	2.53511	6.6243	3.68488	4.887	0.843001	0.359626	1.28508	1.28617	2.36737	22.8246	3.71119	7.01215	1.1979	0.338906	6.62734	1.82337	1.3053	3.48404	0.386962	2.69076	1.01362	1.6677	2.23672	1.65545	1.30011	4.24083	0.340993	0.909016	0.428917	0.555559	0.130278	3.47543
SL007108	10351-51_3	Interferon regulatory factor 1	8.93096	10.015	14.5844	24.7304	4.86913	0.99654	2.38411	1.54043	1.56672	61.903	2.69091	13.634	2.59582	0.867027	7.41751	9.26792	3.0176	1.26771	0.711312	1.65042	1.28709	1.58597	5.57284	0.839684	4.36349	9.19687	0.889098	0.687904	1.03024	0.799225	0.904883	8.74502
SL000455	10356-21_3	Transcription factor AP-1	54.6189	95.8524	72.1145	128.999	1.59933	25.5214	4.07256	5.53191	3.15471	108.812	6.33051	68.8967	2.20016	2.73143	24.3557	11.9926	1.74163	1.82342	0.636383	2.97975	4.01288	1.7914	49.4082	1.10523	3.31528	16.4416	4.34708	1.62968	1.34002	1.4425	0.463036	27.3266
SL003755	10358-33_3	Induced myeloid leukemia cell differentiation protein Mcl-1	24.125	18.2327	91.208	164.183	10.1446	0.450441	10.6667	7.29362	3.04433	1154.62	8.7589	13.4725	29.9018	0.908234	170.232	29.4361	6.15252	4.72136	1.96047	2.83204	3.73495	11.2189	1.87386	3.38744	1.91766	5.57029	0.963476	0.904921	0.941586	0.776483	0.671795	6.14787
SL014684	10361-25_3	2'-5'-oligoadenylate synthase 1	0.502042	0.581659	0.712733	1.02924	0.0883066	0.175575	0.0819232	0.242553	0.325845	9.98252	1.08591	2.53029	0.218197	0.145486	0.403674	0.675515	0.350159	0.401587	0.160122	1.22658	1.45207	0.362255	4.83494	0.241619	1.12134	1.48934	0.189949	0.622389	0.0655291	0.510074	0.0517973	1.71889
SL002565	10362-35_3	Myc proto-oncogene protein	0.761362	0.512742	1.09092	1.30943	0.130825	0.129562	0.0888659	0.171277	0.234077	7.84562	1.00238	1.8708	0.118554	0.143804	0.574377	0.50707	0.375825	0.453684	0.174492	1.01465	1.13252	0.362255	2.05123	0.227265	0.820693	1.17801	0.137312	0.601916	0.0515121	0.503577	0.0463036	1.64361
SL004097	10363-13_3	Mothers against decapentaplegic homolog 3	26.129	12.4629	11.8934	15.0517	3.1586	2.60941	8.06666	3.11809	1.50554	59.9158	3.23387	35.1415	22.7573	2.07716	25.9167	11.3535	2.32095	1.75396	1.31382	2.79993	6.42804	1.19279	4.27983	0.830115	1.68201	13.8584	1.60427	0.720661	2.12637	0.737496	0.9763	11.6057
SL004101	10364-6_3	Mothers against decapentaplegic homolog 2	3.23423	2.84765	4.92367	5.79426	0.659029	0.563051	1.99254	0.565957	0.488103	22.9175	1.44987	9.82508	1.69176	0.335542	5.34224	1.52121	0.386824	0.625173	0.244289	1.35501	1.42978	0.558845	3.57983	0.423431	1.47887	4.50167	0.497758	0.704282	0.72082	0.588048	0.191493	3.85183
SL005184	10365-132_3	Interleukin-23	1.23851	1.06683	1.90305	2.70081	0.394109	0.302716	0.0951143	0.284043	0.747449	26.6596	1.40214	3.23016	0.157102	0.6324	1.45366	1.09749	0.373991	0.82271	0.272002	1.28437	1.30642	0.51025	3.63535	0.260757	1.14572	1.20325	0.200247	0.687904	0.0707854	0.591297	0.0455188	1.882
SL001728	10366-11_3	Platelet-derived growth factor receptor alpha	3.64707	2.10886	3.40609	4.07885	1.7089	0.383844	0.805347	0.531915	0.482783	27.4339	1.52744	5.00675	0.540402	0.296017	2.06561	1.56636	0.505988	0.742393	0.299716	1.38712	2.18776	0.598604	4.53437	0.442569	1.72264	2.98709	0.524076	0.839406	0.545258	0.701758	0.133417	3.33741
SL001716	10367-62_3	Interleukin-12	0.379644	0.358368	0.613338	0.674726	0.0899419	0.0932365	0.0902544	0.12234	0.162258	4.03636	0.632454	1.42666	0.117099	0.0731633	0.337111	0.232697	0.375825	0.253976	0.102642	0.629343	0.431013	0.209843	1.19283	0.129182	0.511918	0.50486	0.0858203	0.42994	0.0420507	0.298897	0.0470884	1.05392
SL004396	10370-21_3	Signal transducer and activator of transcription 1-alpha/beta	0.827748	2.32112	2.03153	2.46256	0.0842183	0.188895	0.918512	0.27766	0.324515	12.362	1.70047	4.8587	0.121463	0.17576	0.985566	0.703299	0.337325	0.486245	0.11188	0.777046	1.62447	0.457237	6.83878	0.399508	0.731311	1.19484	0.186516	0.479076	0.139468	0.425604	0.0423796	1.29231
SL007229	10372-18_3	Signal transducer and activator of transcription 6	4.38354	3.48168	6.45096	10.0713	1.70563	0.56063	1.17539	0.711702	0.881777	46.3201	6.19925	7.71201	1.7834	0.385999	4.32554	1.35103	0.427157	0.892174	0.331535	1.41923	1.61853	0.583142	3.71523	0.485629	1.25135	3.15538	0.331838	0.904921	0.427866	0.604292	0.10281	2.59716
SL017128	10990-21_3	Leucine-rich repeat serine/threonine-protein kinase 2	101.278	51.0923	56.5095	97.7534	16.7194	11.232	17.8898	8.95957	6.33204	772.097	13.7469	157.497	28.8319	6.09694	81.5014	22.4587	29.1805	8.887	4.22887	7.91174	3.22814	6.99771	9.25829	3.77978	4.04659	114.056	10.4575	1.50684	14.5793	2.34894	3.43039	75.9199
SL001791	11067-13_3	Osteocalcin	290.604	130.079	229.129	281.388	12.6336	8.99671	47.6599	20.2415	13.6549	453.348	171.872	200.284	96.6149	5.49902	193.683	121.586	17.9552	19.9404	14.0158	36.0909	24.0907	21.0991	26.314	15.8727	7.29686	110.009	7.69293	2.87446	11.1224	3.58027	7.59772	75.28
SL000481	11071-1_3	Interleukin-5	0.632739	0.363881	0.812128	0.628982	0.0891242	0.111399	0.0853946	0.121277	0.219447	4.32541	0.787585	1.77659	0.112008	0.100074	0.460575	0.338626	0.364825	0.29522	0.14062	0.770624	1.03146	0.218678	1.93885	0.143536	0.999458	1.22008	0.105273	0.536401	0.0445037	0.415857	0.0439492	2.17057
SL007151	11081-1_3	Glycerol-3-phosphate dehydrogenase [NAD(+)], cytoplasmic	6.59709	20.5317	31.3457	77.1437	15.5796	4.11088	17.2164	4.83723	4.04048	36.4305	6.39018	23.0149	5.10727	9.79883	4.9944	68.6577	1.38597	22.8557	6.56193	3.80174	5.27174	2.38558	7.1001	7.80595	7.50812	78.3207	4.54962	0.839406	4.73351	3.65499	2.1284	73.2223
SL000459	11089-7_3	Immunoglobulin A	3276.81	3284.88	2688.02	2596.99	861.854	315.248	733.741	911.044	256.603	8618.29	5082.59	4291.43	1163.3	274.022	1910.07	2538.28	2031.67	712.332	181.284	1028.38	267.427	341.598	38.0039	106.917	102.457	1531.75	526.997	61.8049	634.141	54.8411	261.441	2006.21
SL007361	11094-104_3	Galectin-10	7.54516	1.53271	2.00971	3.46131	0.67947	0.314824	0.256878	0.609574	0.464163	27.2274	1.5513	5.31631	0.377481	0.250605	1.96791	1.02109	0.350159	0.570904	0.236078	1.47061	2.8863	0.532338	4.13495	0.562182	1.79577	2.63369	0.424524	0.786176	0.213407	0.666021	0.14362	3.07393
SL018921	11096-57_3	HemK methyltransferase family member 2	141.325	112.252	46.5385	253.331	24.9515	20.6549	26.8347	12.5117	9.24204	417.413	19.1347	191.952	21.7259	14.2391	99.5014	14.3734	20.6374	12.4058	5.25119	8.71447	3.29502	10.0018	9.11883	8.57626	23.1094	147.991	11.5457	1.54778	13.5862	9.82462	5.2072	115.116
SL007953	11098-1_3	Pyridoxal kinase	0.296661	0.333558	0.288487	0.314491	0.432539	0.139249	0.0860888	0.111702	1.67312	2.99888	0.727919	1.3459	0.11419	0.130348	0.162114	0.237906	0.350159	0.345147	0.16936	0.725671	0.593015	0.282736	1.45955	0.181812	0.853196	0.496446	0.108706	0.507739	0.040649	0.409359	0.0502277	1.04137
SL004489	11101-18_3	Toll-like receptor 4	1.9729	0.73879	2.85336	5.09285	0.424362	0.116243	0.205502	0.305319	0.256686	18.8501	1.34844	3.25708	0.520037	0.14969	2.30932	0.842223	0.324492	0.481904	0.210417	1.36786	0.853109	0.516876	0.716238	0.265541	1.16197	1.37995	0.239153	0.60601	0.21516	0.428852	0.0981009	1.61852
SL012561	11102-22_3	Regenerating islet-derived protein 4	6.44772	29.4441	5.84247	4.58013	1.68845	1.97976	2.05225	1.98617	2.50834	97.0379	2.30309	22.8534	2.518	2.00989	6.11201	2.33044	5.5457	1.29376	0.668202	1.61189	2.26356	2.72354	4.3218	1.60282	1.57638	20.4132	0.8788	0.835312	7.2506	0.935678	2.0868	31.7682
SL000448	11103-24_3	Heat shock protein beta-1	7.2402	7.49541	15.6122	31.5806	6.15939	0.662342	8.13678	8.47872	0.950936	13.0279	2.19569	31.8306	49.3831	1.2093	6.08195	9.34086	15.4565	24.1473	16.5911	3.12745	1.34506	0.929935	14.8406	0.490414	2.25894	14.784	8.22387	0.782081	0.842416	0.828465	1.50134	11.6433
SL003340	11104-13_3	Chitinase-3-like protein 1	21.3804	529.61	290.325	1021.52	6.82986	67.6582	10.4778	117.011	217.721	1373.62	128.138	12.8534	127.824	58.3321	171.628	611.16	20.5769	19.6387	6.88423	44.2659	4.1407	44.3917	91.7895	3.83719	2.00704	566.083	22.9438	3.28392	5.87273	3.31386	16.1921	103.121
SL003650	11105-171_3	Alpha-enolase	16.4014	10.1501	2.34184	20.1274	0.534745	3.73551	0.281177	0.77234	18.8924	253.186	4.31382	15.3164	36.9241	0.405341	2.58309	3.83428	0.698484	5.26621	0.200153	2.95406	0.615309	3.9583	137.064	1.14829	0.975081	130.212	2.80117	0.9213	0.902689	1.41976	0.335113	29.4596
SL005699	11510-31_3	Apolipoprotein L1	1104.19	79.9657	6.61581	6.51092	60.3069	13.064	28.5586	2.17128	2.46445	7533.2	1.98686	92.0866	44.9319	0.97551	734.346	4.64004	19.4989	1.35454	0.225813	1.60547	1.40748	0.799612	2.81621	2.41619	0.983207	7.2195	30.7992	0.925394	126.043	0.747243	0.696124	5.53308
SL002722	11513-92_3	ADP-ribosyl cyclase/cyclic ADP-ribose hydrolase 1	2.5849	1.51893	2.37335	3.48799	0.467698	0.29424	0.316585	0.391489	0.448204	17.4049	1.25298	4.77795	0.410211	0.256492	1.66516	1.08013	0.397824	0.701149	0.265844	1.15594	0.960119	0.525712	2.846	0.404292	1.37324	2.4654	0.425669	0.585537	0.221117	0.46459	0.131848	2.78536
SL004557	11514-196_3	CD59 glycoprotein	901.741	1308.66	1065.93	935.88	411.319	459.791	340.569	426.199	508.928	1402.67	1806.75	6130.43	332.693	364.142	469.749	632.277	869.389	784.967	443.554	1808.22	509.165	906.137	463.522	1080.48	2582.14	3927.04	518.058	1052.24	186.213	1017.46	384.118	5242.41
SL006131	11516-7_3	Fatty acid-binding protein, liver	2.74464	3.07921	23.1396	698.132	28.4658	2.25705	13.25	3.4234	3.07093	31.2276	1.82576	13.8493	1.45028	4.04416	2.45425	4.99256	0.969811	7.24158	1.42365	3.61551	3.14788	0.870296	4.18505	14.5641	34.591	15.1963	2.03337	1.4618	1.15359	8.97991	1.05321	35.7078
SL004345	12060-28_3	Growth/differentiation factor 11	4.61589	2.02616	3.40851	4.49246	0.794759	0.463761	0.510979	0.612766	0.477463	31.5218	1.34844	6.12385	0.975342	0.334701	3.03937	1.77822	0.788315	0.696807	0.305874	1.25869	1.72703	0.686959	6.99584	0.337309	1.43012	3.15538	0.589299	0.700188	0.487438	0.575052	0.100455	2.92337
SL000137	13088-397_3	Betacellulin	1.91481	2.32664	3.67033	3.08582	0.999173	0.353572	0.688016	0.682979	0.661001	24.6105	1.33651	5.94888	2.59946	0.25481	1.66408	2.21235	0.381324	0.568734	0.35309	1.52198	2.96359	0.60744	8.40936	0.370801	1.18635	2.86929	0.410793	0.786176	0.279287	0.66927	0.20248	3.88947
SL003349	13089-6_3	Hypoxia-inducible factor 1-alpha	1.56007	2.03167	3.33821	5.39019	0.110383	0.144093	0.142324	0.244681	0.243387	10.8032	1.07995	2.55721	0.325114	0.116052	1.65657	0.665096	0.364825	0.340806	0.184756	0.950436	1.77756	0.366673	1.87522	0.169851	1.08884	1.00131	0.14189	0.60601	0.0918108	0.43535	0.044734	1.41777
SL004827	13090-17_3	Protein S100-A6	1089.77	1155.41	1146.81	900.359	328.485	111.489	345.499	261.259	384.99	2523.08	1740.66	1694.6	220.014	131.781	811.544	297.397	375.216	505.75	140.089	887.996	231.589	369.328	145.683	435.94	214.632	1174.69	135.018	128.446	56.4065	185.258	140.541	1442.13
SL005430	13093-6_3	Secreted and transmembrane protein 1	2108.56	4725.68	3085.7	684.195	1285.52	950.679	933.881	523.959	1434.28	2419.13	1427.44	15071.6	736.732	849.807	538.329	1069.74	2341.43	911.248	669.155	2663.82	117.256	1170.33	928.313	1958.26	2344.29	12116.2	1476.01	541.769	469.863	1709.82	975.995	16973.1
SL018509	13094-75_3	R-spondin-3	5.59508	4.94272	11.0522	9.63486	1.12427	1.90953	2.67986	2.06702	1.38717	77.2123	2.13602	28.4524	4.46068	1.36656	6.00036	9.44505	3.98924	1.66713	0.814981	3.46139	2.03914	2.15807	7.6498	1.46646	2.02329	54.668	3.07008	0.929489	2.0307	1.29955	1.08382	36.7366
SL005357	13095-51_3	Lithostathine-1-alpha	2705.09	4866.98	4277.22	3122.24	1530.54	1136.33	1146.64	1237.69	1310.67	5687.98	6350.81	21795.8	679.941	984.747	370.55	1285.96	3460.28	1462.09	1241.17	4480.28	312.596	3658.15	839.959	3947.7	12793.1	11976.7	1902.23	3123.04	629.705	3382.87	1381.34	18513.5
SL003774	13097-11_3	Bcl-2-like protein 2	2.80895	4.50441	3.04002	4.59348	2.17905	0.249438	0.93448	0.424468	0.361755	16.1661	1.19928	6.24498	0.617498	0.252287	2.11285	0.897792	0.386824	0.642539	0.284319	0.950436	1.13847	0.492579	1.12378	0.346878	1.81203	3.35732	0.355868	0.528212	0.432422	0.484083	0.222885	2.93592
SL003320	13098-93_3	Vascular endothelial growth factor D	2.32973	29.739	9.4425	313.161	12.0064	0.403217	1.5982	0.687234	0.641051	53.2676	1.37231	9.86546	0.393483	0.523075	1.59752	2.78194	1.4648	0.746734	0.53682	1.14309	0.746099	0.985157	1.66265	0.791839	5.10292	9.04541	0.637359	0.741134	0.754811	1.10137	1.00769	8.469
SL007631	13101-60_3	Sclerostin	4.58269	10.117	6.92369	9.97223	1.07194	1.35011	2.96104	1.1383	1.76621	49.9281	4.36155	22.9072	0.984797	0.854412	3.38614	3.49219	1.20631	1.63022	0.60867	4.04578	4.06341	1.76268	15.4377	2.42097	3.23402	8.06935	1.13626	1.64606	1.39994	1.57246	0.359442	9.49782
SL012769	13102-1_3	Protein FAM3D	18.5714	24.6998	82.6552	68.4123	24.8853	12.3169	29.3528	16.8862	8.78452	74.1463	82.0997	128.56	30.1323	4.42848	8.081	9.21409	22.7071	19.8861	12.6024	11.2318	4.56131	5.93303	5.36163	2.94966	5.38732	12.8655	4.82653	1.52731	2.9821	9.51598	8.81417	46.2846
SL009328	13103-125_3	Chorionic somatomammotropin hormone	227.774	136.188	154.13	247.964	74.8423	24.6108	45.3369	31.8351	15.0102	1210.76	28.2039	411.469	90.6079	13.8169	191.228	91.0573	134.686	34.9511	21.6822	14.9629	9.49567	19.5817	6.67902	8.70305	6.35428	166.25	46.3464	2.52231	36.5442	3.84668	10.4937	96.0949
SL008614	13104-32_3	Ephrin-B1	248.839	1549.57	807.451	1511.65	429.734	71.3102	159.434	113.01	96.8133	608.128	92.034	1489.04	79.2973	84.7702	90.6582	142.732	295.376	67.9202	82.115	106.179	26.2011	180.737	53.9047	125.881	444.783	1918.55	87.2129	51.0032	53.7461	115.27	236.973	1328.88
SL007311	13105-7_3	Synaptosomal-associated protein 25	11.5594	3.68843	5.41822	11.9087	1.96809	0.606642	1.04417	0.665957	0.509383	53.6031	1.47374	9.08483	1.57975	0.353202	6.97412	2.57356	1.5858	0.833564	0.382856	1.16236	1.99009	0.616275	2.65238	0.32774	1.78765	3.73597	1.00581	0.6142	3.66367	0.575052	0.20562	3.42524
SL008402	13107-9_3	Ly6/PLAUR domain-containing protein 3	6.60953	14.8998	6.25217	7.96901	13.4112	1.66009	0.787296	7.74787	4.61769	28.3062	11.778	23.0553	5.04981	11.8777	3.25301	4.98735	16.7159	38.3765	22.9621	12.6382	18.9111	32.7929	15.6151	1.51191	6.34615	16.0714	3.56555	3.29211	0.659846	3.23914	1.02182	12.1954
SL008810	13109-82_3	Neuronal growth regulator 1	280.984	1560.77	628.47	638.808	489.282	116.479	206.643	107.862	113.433	298.464	71.1809	2495.15	48.2478	146.176	60.9806	10.9437	285.841	79.0561	86.6025	124.019	1.75526	91.6041	85.2688	158.088	352.89	2126.31	114.736	44.9308	91.9443	101.68	264.26	1805.99
SL007223	13111-79_3	B-cell lymphoma 6 protein	50.2768	342.261	425.162	847.235	600.402	735.972	439.732	189.005	814.133	2383.76	491.011	1939.62	14.753	553.073	86.5548	193.621	5.85736	633.165	551.285	13.4731	4.28933	4.32055	4.74558	4.98548	17.3077	26.9175	3.34356	7.24756	2.82756	6.31583	2.71936	30.6139
SL009349	13112-179_3	Follistatin-related protein 1	928.063	1251.1	1287.35	1772.84	366.79	351.359	273.71	518.53	491.561	4055.8	418.744	3175.38	563.418	233.898	287.211	901.012	702.743	373.525	172.819	418.821	258.543	580.456	228.652	392.113	104.651	2269.31	157.845	118.446	436.129	413.034	411.099	4151.19
SL002688	13113-7_3	Osteopontin	1642.02	2668.63	321.333	1789.39	827.194	799.801	671.177	763.72	557.326	1840.98	7.73862	6838.9	518.809	577.098	617.325	2.66212	887.852	196.487	205.817	211.222	1.6215	19.8003	783.039	347.503	815.72	8932.06	858.32	818.548	389.555	1050.34	724.37	6673.42
SL006230	13114-50_3	Lumican	182.156	107.37	7.98552	377.54	28.4037	10.9462	10.4077	8.25532	7.12737	2162.13	1.24104	147.336	24.7669	6.98751	48.1081	12.7723	61.8442	9.53823	1.24711	2.60728	1.04484	6.58907	3.70304	2.87789	89.7237	121.655	38.2335	3.071	44.0254	5.83174	11.0744	85.7941
SL008931	13116-25_3	CD177 antigen	56.0109	405.568	526.072	904.991	227.417	52.9644	63.9126	70.2596	85.3076	332.933	91.145	161.347	48.8806	30.1559	118.463	162.601	174.68	137.673	109.025	44.0604	44.4553	161.064	88.303	19.241	64.2985	588.28	30.1973	19.9983	9.09733	51.8522	68.1958	3.47543
SL018256	13117-232_3	Choline/ethanolamine kinase	22.9404	30.8252	75.1788	139.15	6.87974	3.43643	3.36718	7.75745	5.65242	83.7262	14.6359	28.4389	51.0538	1.70714	14.222	26.168	9.80994	3.16928	9.38768	6.10719	3.61308	2.4894	35.1579	1.62913	1.66576	15.028	3.03461	1.10965	1.58952	0.815469	1.23136	12.4212
SL011888	13118-5_3	SPARC-related modular calcium-binding protein 1	52.0755	38.4998	84.9704	141.096	11.3417	21.6478	12.5273	6.37234	6.22431	349.822	8.69923	76.6356	20.7469	7.66616	49.4512	36.0784	16.3346	9.62505	5.9122	7.17322	7.23211	6.43003	13.3215	5.30604	6.06175	66.5742	10.4335	2.26435	9.37731	5.26644	4.45849	68.028
SL004467	13119-26_3	Protein Z-dependent protease inhibitor	10.8624	4.89586	4.35882	6.84066	3.03268	0.523093	1.00182	0.673404	0.486773	46.8363	1.44987	6.2046	1.2139	0.401977	4.48336	1.88762	2.55561	0.601295	0.248395	1.22658	1.57246	0.521294	8.28074	0.47606	1.78765	3.02916	1.01955	0.777986	3.82451	0.568554	0.24486	3.75145
SL008360	13122-19_3	Leucine-rich repeat transmembrane protein FLRT2	95.415	263.216	117.208	119.289	135.463	120.096	81.6872	124.195	220.172	66.2748	2.45225	1002.51	89.666	120.326	46.5975	285.263	234.83	97.1557	42.0351	42.5063	5.70275	61.6386	213.73	54.8259	38.922	1971.96	72.485	31.2259	43.0628	58.8437	168.412	1556.4
SL008372	13123-3_3	Leucine-rich repeat transmembrane protein FLRT3	10.2981	23.9776	2.96972	17.1083	4.86259	4.13873	3.26304	3.36383	5.39839	35.6718	1.63483	45.1684	1.18481	5.12143	3.04473	2.78368	3.67575	2.58752	1.90504	2.97975	1.28561	3.85669	6.90377	2.66737	5.62297	63.1664	2.91675	1.7689	2.59173	4.10009	5.68593	43.1354
SL018587	13124-20_3	Immunoglobulin superfamily containing leucine-rich repeat protein 2	1.75715	2.13091	2.9576	2.90475	0.246114	0.312403	0.147878	0.441489	0.392344	16.6668	1.33651	5.16826	0.253109	0.345633	1.28295	0.843959	0.520655	0.473221	0.243263	1.18805	1.98117	0.45061	4.20807	0.303817	1.37324	5.42725	0.347858	0.696093	0.142972	0.555559	0.168734	3.40015
SL000616	13125-45_3	Vitronectin	472.623	59.8999	48.9943	55.7469	35.8067	18.7151	74.6834	6.36489	9.2048	733.958	20.8233	401.307	382.316	11.1931	479.557	81.3518	12.0704	10.1091	5.16702	7.6356	23.5883	7.66037	90.6616	7.38731	3.46154	229.846	94.3966	1.80984	206.961	5.89997	9.2984	170.597
SL008631	13126-52_3	Desmocollin-2	83.8494	600.752	106.837	900.777	453.678	129.75	60.6669	21.6989	102.676	67.5136	65.4352	1085.77	110.482	42.6735	51.8228	181.142	64.6418	114.45	52.7644	121.303	83.4382	172.758	102.254	123.733	46.9827	258.463	30.0062	42.5722	55.2238	122.986	34.7214	1101.06
SL007070	13129-40_3	Low-density lipoprotein receptor	0.219903	0.330801	0.438791	0.341175	0.0858536	0.0920256	0.0819232	0.124468	0.166248	2.33304	0.698086	1.42666	0.110553	0.0697994	0.154599	0.222277	0.339159	0.260489	0.0954574	0.777046	0.746099	0.220887	1.31468	0.169851	0.682557	0.622661	0.12587	0.462697	0.0399482	0.409359	0.065139	1.1292
SL007272	13130-150_3	Hexokinase-2	0.985414	1.33423	2.57941	3.02674	0.0932125	0.129562	0.0860888	0.184043	0.243387	9.87929	1.05011	2.38225	0.11419	0.0883005	0.498151	0.583478	0.361158	0.310416	0.120092	0.789889	1.22021	0.256229	3.84115	0.174635	0.950704	1.06021	0.11786	0.511833	0.0641274	0.380119	0.0455188	1.07901
SL011180	13131-5_3	Hexokinase-1	3.98315	2.93862	5.86914	7.50014	2.01552	1.40823	1.13096	0.926596	1.3619	62.9043	1.65273	6.94485	0.957886	1.42038	3.85852	2.33044	0.872646	1.05932	0.757501	1.44492	3.94154	0.6472	7.09739	0.447353	1.60076	2.80197	0.695717	0.806649	0.342713	0.627034	0.0808352	2.89828
SL008522	13132-14_3	Semaphorin-5A	196.759	345.475	383.215	300.406	222.335	190.022	168.556	140.054	132.453	558.608	94.7727	1677.09	112.375	118.821	143.849	370.606	108.672	105.294	112.337	317.497	83.9064	217.05	136.73	115.046	127.167	1703.61	87.4177	60.4823	85.2631	91.1084	120.583	2433.5
SL007033	13133-73_3	Latent-transforming growth factor beta-binding protein 4	32.4958	123.976	46.8076	133.878	47.1868	13.8099	21.2889	7.36383	14.5407	191.144	15.1491	239.153	20.7426	13.589	26.3161	30.8219	27.9577	13.6518	13.284	24.7756	11.9941	30.2991	16.0294	25.1283	49.5991	328.782	18.5395	9.55695	11.0807	19.685	27.6166	235.237
SL019019	14114-18_3	PILR alpha-associated neural protein	128.023	1374.57	694.335	1349.57	214.004	113.86	58.9785	101.59	88.3147	406.073	44.9341	2702.14	81.0996	62.7732	22.2676	172.255	252.05	28.0633	29.4953	154.985	22.5494	346.495	42.453	215.23	264.564	1602.44	77.0586	74.7604	40.5008	186.336	272.318	2818.95
SL002782	14115-34_3	Adrenomedullin	125.942	61.8819	423.705	335.652	25.6645	9.73534	17.6649	22.8713	16.4	1449.07	46.4496	285.627	129.747	33.6778	208.576	292.213	110.74	22.5084	18.763	34.601	51.8524	38.8254	58.1696	20.4204	7.66251	105.272	10.9106	3.25526	10.4363	5.30218	16.6858	96.3835
SL004821	14116-129_3	Protein S100-A4	1428.22	393.394	2648.07	1787.75	38.7511	3.79	31.639	149.101	20.3766	1239.58	502.401	395.035	984.256	11.3756	1413.18	399.08	104.648	136.765	24.4771	192.611	66.975	139.21	39.4432	140.689	4.42037	52.5139	14.5689	2.08009	1.55272	2.15076	17.896	70.851
SL018629	14120-2_3	E3 ubiquitin-protein ligase RNF43	14.3435	7.11223	14.9577	19.9749	3.05394	1.35253	2.3848	1.58511	1.20097	121.633	2.95941	18.0755	3.57116	1.1807	10.5718	4.62615	3.34576	1.46959	0.641515	2.02931	3.45702	0.97853	4.60071	0.653088	2.28331	9.22211	1.63059	0.806649	1.52083	0.81222	0.438707	8.14279
SL004159	14121-24_3	Tumor necrosis factor receptor superfamily member 10D	8.19242	43.2881	24.2087	169.486	11.7979	3.32261	2.74096	3.25213	5.27071	45.5252	2.89378	43.5668	2.8002	3.23853	3.98628	7.96378	1.01014	2.15771	1.57043	4.64301	4.90166	7.01538	9.64281	5.26537	19.8023	75.1989	3.60331	3.54598	1.60879	4.96104	4.99059	81.2397
SL018971	14122-132_3	E3 ubiquitin-protein ligase ZNRF3	2.52681	2.1447	3.36972	5.41496	1.48649	0.348729	0.426973	0.364894	0.469483	29.0494	1.23508	4.07808	0.354934	0.264061	1.92282	1.31109	0.379491	0.594782	0.225813	0.96328	0.850137	0.426312	3.64482	0.23205	1.32449	2.2298	0.362734	0.536401	0.237236	0.477586	0.151468	2.10784
SL017424	14123-34_3	Platelet receptor Gi24	62.7947	73.1981	117.424	137.65	4.29432	26.4138	18.8791	20.533	17.0078	254.869	26.05	362.195	40.2938	20.3049	17.9592	48.8159	57.943	9.90074	8.8837	24.6086	5.88556	30.1511	40.0362	18.5257	20.1679	565.805	15.6982	9.49553	14.7192	19.1327	30.8594	397.227
SL004843	14124-6_3	Ephrin-A2	595.833	1027.52	1140.86	1435.48	414.246	397.191	277.166	324.063	340.961	910.815	214.748	3214.4	244.622	305.05	235.545	173.599	535.924	214.017	176.313	514.424	67.782	318.802	346.372	354.533	395.29	6707.23	323.866	133.007	130.153	286.922	409.937	4796.66
SL004747	14125-5_3	Apolipoprotein M	35.9147	10.8144	5.41095	5.86859	14.7627	1.22539	1.70997	0.493617	1.18102	815.082	1.78997	17.6986	33.7886	1.27405	14.8909	12.3902	1.50147	1.94498	0.748263	3.84028	2.17587	2.59984	3.08023	1.28225	1.33261	13.3872	1.80795	0.687904	2.46522	0.688763	1.86313	12.8854
SL001880	14127-240_3	Interferon beta	5.15734	4.73322	4.41216	10.2048	3.16923	0.566684	1.49197	0.817021	0.849858	46.124	1.71837	9.28672	1.4161	0.451594	4.05499	2.27834	1.74346	1.09405	0.559401	1.22015	1.17563	0.810656	1.40946	0.382762	3.69718	4.66996	0.797557	0.601916	1.12556	0.627034	0.487365	4.76773
SL017106	14128-121_3	Interferon alpha-10	2.65958	1.32872	2.28608	3.78533	0.484869	0.169521	0.298534	0.238298	0.246046	13.0227	0.889016	3.93003	0.443668	0.143804	1.61899	0.644257	0.381324	0.379879	0.200153	0.648608	0.557345	0.346793	0.632293	0.172243	1.10509	1.72494	0.257461	0.446319	0.216561	0.40611	0.0761263	1.6938
SL019978	14129-1_3	Interferon alpha-7	0.856791	0.82976	0.872734	1.79927	0.652488	0.122297	0.158292	0.207447	0.297916	7.10751	1.07995	2.65143	0.200742	0.129507	0.500298	0.74845	0.357492	0.449343	0.200153	0.969702	0.960119	0.488161	1.73576	0.315779	1.31636	1.57348	0.20368	0.560969	0.0921612	0.536066	0.0627846	1.86945
SL007274	14131-37_3	Ephrin-B2	5.37932	3.93378	27.3093	434.284	18.1895	0.623595	2.24525	0.937234	0.962906	25.1163	1.8556	9.3271	0.754235	0.493642	2.08171	1.31109	1.12747	1.07886	0.430072	1.81097	1.32871	1.25464	1.97947	0.921021	5.59859	4.77093	0.664821	0.868069	0.728529	1.12411	0.373568	9.13397
SL020171	14132-21_3	HERV-H LTR-associating protein 2	21.1003	27.4069	23.382	54.6033	26.6482	1.47846	4.73766	2.29043	1.41909	312.601	6.21118	24.7646	6.56847	1.09997	20.6378	15.9258	8.16731	2.63094	1.34256	2.44031	2.64256	2.27735	4.75777	1.62435	3.11213	12.4196	2.05625	0.827122	4.54744	0.84146	2.45802	14.7423
SL000145	14133-93_3	Interleukin-1 receptor type 2	220.575	449.3	258.683	884.751	148.385	89.7443	84.1255	126.565	165.785	377.359	80.5842	983.087	38.9715	86.1636	99.3758	94.4332	127.179	121.273	88.914	115.157	134.605	280.147	122.347	177.142	88.5211	1830.83	60.7562	29.3792	52.4797	71.6184	107.489	1187.93
SL015046	14134-49_3	Amphoterin-induced protein 2	0.653485	0.383178	1.22183	1.05593	0.0858536	0.0944473	0.0867831	0.112766	0.348455	6.60684	0.495224	1.3459	0.162921	0.0933462	0.684958	0.368147	0.357492	0.164976	0.0882725	0.513749	0.661382	0.189963	1.08587	0.124398	0.65818	0.833019	0.128158	0.348047	0.0413499	0.305395	0.0431644	0.7528
SL020172	14135-3_3	Relaxin receptor 1	0.846419	0.358368	0.957583	1.19888	0.0866713	0.127141	0.0819232	0.145745	0.202157	8.00047	1.01431	2.01885	0.111281	0.142963	0.719313	0.538328	0.344659	0.349489	0.134462	0.834842	0.722319	0.406433	2.24484	0.172243	0.828819	1.02655	0.165919	0.532307	0.0441533	0.428852	0.044734	1.40523
SL007696	14136-234_3	Complement component C1q receptor	30.9773	17.3119	17.4644	66.6187	3.00651	0.959004	1.36076	1.09681	0.994826	269.471	19.3257	14.4146	2.558	0.347315	12.1682	8.14959	3.35126	1.54774	0.313059	4.66227	1.85782	3.38399	4.52354	2.11476	3.94908	4.88032	1.8766	1.05233	1.53625	0.838212	0.275467	3.93965
SL007828	14139-16_3	Neuregulin-4	9.29608	15.159	10.8413	23.0474	2.92802	4.27435	5.23059	5.11702	4.21338	19.3611	8.03098	136.865	7.47035	5.87997	9.4069	11.7112	9.54044	3.22355	6.1801	8.2521	6.33144	6.80995	12.0406	5.12901	7.01246	276.217	5.9113	2.86217	6.20073	4.40223	4.66411	79.7341
SL014983	14143-8_3	Histone H2B type 2-E	2475.97	5447.92	2155.55	3909.6	871.373	677.331	250.289	1106.29	944.233	6632.48	1642.22	3951.46	76.0389	32.6661	851.37	105.458	165.335	97.0364	4.73797	821.658	6.77434	127.165	2034.09	559.244	62.779	289.941	442.259	90.4798	50.381	29.3017	14.2058	335.535
SL019979	14144-3_3	Histone H2A type 3	2238.29	2827.89	2294.93	2244	481.732	304.784	141.152	475.234	365.845	4678.85	644.895	1515.04	80.2479	10.6818	947.841	291.776	56.9438	73.4014	2.70668	241.019	10.2581	52.3481	1278.31	226.648	44.1712	124.078	205.735	58.7994	25.0468	16.1177	4.75201	152.542
SL008158	14146-92_3	Histone H3.1	1536.65	2480.18	2574.44	2708.81	813.907	130.638	695.885	1181.57	372.542	4555.91	976.873	2326.85	226.8	171.3	1432.58	332.958	242.665	637.377	123.067	312.404	575.976	602.755	1297.53	756.639	13.383	611.268	178.329	39.2187	124.9	8.5738	7.98777	255.45
SL001802	14147-50_3	Interferon gamma	5.29426	7.3686	6.39035	6.28029	1.96973	0.698668	1.53085	0.752128	0.791339	332.247	2.95344	11.6555	1.91359	0.496165	65.9954	4.37435	2.05145	1.02242	0.433151	1.37428	1.02849	0.929935	1.80752	0.583712	1.60076	7.05963	0.804422	0.569158	0.869399	0.682265	0.756554	6.44899
SL005179	14149-9_3	Interleukin-36 beta	1.79034	2.08129	2.57941	3.32408	0.493045	1.137	0.145796	0.525532	0.66366	18.2359	3.69329	27.7659	1.35791	0.260697	2.70762	1.38923	1.03764	0.458026	1.61559	2.13206	2.86104	0.78415	6.49488	0.279895	1.21073	2.55796	0.961187	0.556874	0.187827	0.519821	0.0439492	1.56833
SL005177	14150-7_3	Interleukin-36 alpha	14.0012	24.8735	102.33	129.3	1.74487	0.748313	3.52687	7.0617	4.90364	91.1795	148.018	30.875	108.142	0.645014	56.8021	462.622	18.9049	8.086	1.44623	27.3957	13.5086	36.7844	5.03397	10.3441	3.52654	8.49007	1.55735	1.06871	0.357081	0.500328	0.183645	3.42524
SL015510	14151-4_3	Ubiquitin-like protein ISG15	16.5653	78.5322	36.4391	3.87301	23.7839	0.455285	3.19639	1.33404	0.952266	11.7271	3.5501	32.5035	0.169467	0.418797	1.71347	0.564376	5.23954	2.28145	0.385935	1.51556	1.55016	0.982948	1.56787	7.09067	5.65547	3.50036	0.516066	0.589632	0.166801	0.601043	1.59394	8.40627
SL004139	14153-8_3	Ephrin-A3	6.08052	12.2755	33.3481	23.1504	2.19049	5.7516	1.57737	4.29149	4.15885	180.109	3.6038	28.5331	4.96399	1.90393	7.45187	18.2597	3.88841	3.52962	1.86912	3.71826	7.98118	12.7319	10.6068	2.44489	3.68093	39.2192	2.07685	1.13013	1.51663	3.59976	4.2309	45.168
SL004815	14156-33_3	14-3-3 protein beta/alpha	2919.88	1087.14	1117.31	1179.04	602.691	185.04	424.106	207.799	183.045	7015.9	2688.46	4041.18	19.3476	111.851	1759.78	20.2898	12.4425	378.664	49.7292	705.988	27.5373	179.405	84.1424	351.737	61.0563	1064.77	64.0666	26.902	70.785	90.9882	13.7742	1006.27
SL004984	14157-21_3	14-3-3 protein epsilon	49.864	212.81	173.049	103.631	41.9554	13.3958	49.7795	38.8106	27.9389	134.475	61.1512	202.787	2.57036	16.4811	61.9887	3.71794	2.60144	49.33	12.3017	41.344	13.5279	18.5126	18.6208	45.331	15.1625	170.138	13.2815	4.62288	16.6829	23.171	7.04679	185.791
SL003848	14158-17_3	Annexin A5	568.034	411.754	370.856	909.409	37.877	4.69815	24.9074	44.534	3.64814	209.21	294.223	190.028	120.626	11.2655	627.12	210.972	42.6387	28.9815	1.90504	43.0072	36.5574	41.4495	4.82547	72.6482	16.4707	29.4334	15.9763	1.94906	6.97271	8.21967	9.66569	49.1202
SL004357	14583-49_3	Growth/differentiation factor 8	5.97472	13.629	15.4644	21.2615	0.589528	2.21588	0.576934	2.14043	1.01079	67.3639	2.97134	8.60031	0.847333	0.968783	5.51294	5.14711	1.19347	1.18088	0.409543	2.02289	9.06614	1.09339	23.6033	0.672226	1.90141	6.336	1.27586	1.13422	1.55412	0.867451	0.136556	6.54936
SL000318	2182-54_1	Complement C4b	1.26963	1.03651	0.625459	4.06361	0.298444	0.599377	0.182592	4.84894	0.867148	446.648	1.21121	3.36475	7.01868	0.319564	0.730049	51.8775	49.0314	0.479733	0.204258	1.18162	0.425068	0.432939	6.78327	0.569359	1.26761	7.79168	1.26099	0.79027	2.33907	0.679016	1.72187	4.45407
SL002662	2190-55_1	Coagulation Factor XI	255.691	38.2406	52.0465	33.1207	53.4598	41.0422	28.2212	30.2021	34.13	3078.14	26.754	368.171	22.374	22.1483	91.7575	73.6276	44.4151	21.0692	17.909	60.1729	16.9953	26.1398	59.5412	30.0349	7.06934	747.765	44.6014	6.64564	41.1431	17.8494	7.35521	500.286
SL003168	2192-63_10	C-C motif chemokine 27	0.86509	2.11437	1.62668	1.77068	0.133278	0.324511	0.145101	0.415957	0.460173	27.6042	1.13364	3.18979	0.662593	0.345633	0.66778	1.1027	0.350159	0.434148	0.200153	1.09172	0.793659	0.51025	16.571	0.318171	1.05634	2.17931	0.387908	0.679714	0.271227	0.58155	0.0463036	2.52188
SL000403	2201-17_6	Endostatin	26.0896	60.9557	51.6319	54.6452	13.2018	5.69227	9.02544	16.2915	7.21382	355.629	7.46415	17.7794	4.76252	4.44025	9.75904	1.24163	15.6141	8.01003	5.07361	7.11543	4.3785	4.43542	17.5972	11.6168	4.98916	60.5327	5.54399	1.6911	4.41112	2.10203	2.53257	52.4576
SL000591	2211-9_6	Metalloproteinase inhibitor 1	2.65751	1.33423	0.802431	1.59723	0.245296	0.233697	0.177732	0.362766	0.388354	12.4033	1.41407	3.68777	0.30184	0.222013	0.576524	0.901265	0.373991	0.590441	0.249421	1.59262	0.689621	0.554427	5.62294	0.428215	1.64951	2.09517	0.310097	0.954057	0.24074	0.756989	0.0981009	3.36251
SL000053	2212-69_1	Tissue-type plasminogen activator	106.775	20.2671	29.6366	44.9417	5.99667	9.91092	5.79364	6.86596	4.89167	618.555	5.25056	43.9571	51.8059	2.83487	26.2528	34.9496	20.7767	5.20977	1.77982	4.64943	1.69581	2.55787	14.6429	0.988005	1.8039	21.5323	2.42128	1.28163	1.85128	1.15985	0.247214	34.8672
SL004332	2247-20_11	Prokineticin-1	0.510341	0.791167	0.380609	0.470784	0.0907596	0.123508	0.0888659	0.208511	0.247376	6.90105	0.960615	2.18036	0.117099	0.134553	0.305976	0.383776	0.364825	0.375538	0.167307	1.0275	0.673272	0.393179	2.83516	0.212911	1.21885	1.04338	0.135024	0.679714	0.0508113	0.646527	0.0494429	2.10784
SL000592	2278-61_4	Metalloproteinase inhibitor 2	1759.41	1459.57	1561.75	1861.8	433.564	744.599	576.629	643.497	698.416	9052.03	1256.17	7014.93	825.939	532.227	1224.98	1808.71	1173.71	669.189	444.674	692.566	570.03	1111.95	523.384	673.066	174.133	6066.86	423.046	64.8595	259.816	435.649	681.041	7201.96
SL000584	2333-72_1	Transforming growth factor beta-1	4.11384	6.13361	6.70551	12.0803	0.644311	1.38765	0.644972	1.29255	1.24619	109.988	2.66705	8.62723	2.34198	1.05456	2.68186	4.23369	1.14031	1.49781	0.540926	2.41462	1.27669	1.43798	69.6958	0.736817	2.44583	8.69201	1.15228	1.31029	1.28956	1.11437	0.512479	12.5718
SL003322	2358-19_2	Vascular endothelial growth factor receptor 3	16.4678	4.75251	1.70668	1.06736	2.17986	2.74018	1.31494	0.969149	0.755429	33.9994	1.39021	15.5855	2.74201	0.964578	9.9437	0.508807	1.78746	0.783637	0.476261	1.52198	0.499381	1.23697	4.4775	0.68658	2.35645	18.6967	2.43272	1.19974	3.24001	1.32879	0.517188	10.4639
SL000319	2381-52_4	Complement C5	2.23015	2.32112	9.54189	19.4565	1.27799	1.46999	1.16845	3.27553	1.76754	1211.24	3.52026	9.36747	11.9194	0.942713	12.1381	782.779	57.448	2.0991	0.891963	3.19809	1.6646	1.19942	7.38984	1.53823	3.5753	6.42014	1.25069	1.98182	1.14798	1.62119	0.73458	10.9783
SL000276	2418-55_9	Apolipoprotein E	395.371	128.395	5.08368	4.62016	5.46193	7.12956	5.01953	2.45	1.50687	5682.15	2.04653	44.0917	10.4975	1.33124	50.7438	2.2193	1.53263	0.6751	0.279187	1.62473	1.13104	2.3657	8.08712	0.703325	1.28386	24.5615	9.63018	1.0769	23.1903	1.20858	0.949617	35.1808
SL003951	2421-7_3	Brain-derived neurotrophic factor	0.883761	3.66638	1.24122	5.91624	0.0940302	0.889984	0.0881716	0.708511	0.877787	94.3539	1.39617	2.73218	0.170194	1.08231	0.480974	3.40536	0.361158	0.520977	0.243263	1.38712	0.946743	1.30323	88.368	0.358839	1.59263	4.29973	0.742632	0.823028	1.14904	0.695261	0.0502277	3.88947
SL000324	2429-27_4	Complement component C8	6.16143	2.77873	2.74669	4.15319	0.408827	0.688981	0.508202	0.723404	0.539972	47.3576	1.8556	6.08347	1.29973	0.394409	5.39055	1.70876	1.12381	0.73371	0.333588	1.63758	3.6755	0.6472	10.4173	0.4019	1.66576	2.60003	0.746064	0.97453	0.437678	0.847958	0.0831896	3.12412
SL000345	2431-17_3	Cathepsin G	11.1175	30.1057	63.9157	411.669	2.06049	4.13268	4.73211	29.6809	13.8837	262.028	2.67898	42.9746	83.2503	16.6745	24.0014	936.684	11.3774	1.19174	5.15675	2.45315	11.572	84.5269	144.042	1.81334	1.71452	11.1995	1.79422	1.1506	0.775836	0.932429	0.0580757	10.3635
SL004016	2436-49_4	C-X-C motif chemokine 16	8.67372	7.99988	10.5164	34.9219	4.82334	1.75212	2.30704	1.43511	1.3087	103.402	1.99283	18.062	2.54854	1.17482	6.73685	6.43215	3.44475	1.10491	0.639462	2.08068	2.23681	1.98357	34.7666	0.827723	2.39707	23.476	1.39143	1.19974	1.42061	1.36128	1.54842	17.2391
SL004333	2441-2_4	Fibroblast growth factor 10	0.379644	0.355611	0.395155	0.362141	0.117742	0.116243	0.0833118	0.165957	0.243387	1.84785	0.811451	2.27457	0.110553	0.126985	0.203984	0.250062	0.344659	0.332123	0.12625	0.841264	0.436958	0.31366	1.11971	0.184204	0.926327	1.16959	0.143034	0.569158	0.0399482	0.500328	0.0431644	1.84436
SL004342	2443-10_4	Fibroblast growth factor 8 isoform B	1.13686	2.22464	2.26426	3.62332	0.206866	0.498876	0.142324	0.434043	0.567902	34.8149	1.38424	3.49934	0.296021	0.449912	0.759036	1.52468	0.353825	0.553538	0.247368	1.27795	1.22764	0.649408	30.8118	0.358839	1.38949	2.78515	0.414226	0.786176	0.397029	0.61079	0.0643542	3.1994
SL004066	2447-7_4	Group IIE secretory phospholipase A2	0.443955	0.766356	0.339397	0.522246	0.0858536	0.124719	0.0826175	0.145745	0.234077	10.1374	0.805484	1.61508	0.112008	0.155577	0.261959	0.481022	0.355658	0.290879	0.132409	0.918327	0.752044	0.320287	6.3121	0.196166	0.755688	1.01813	0.18766	0.556874	0.0774434	0.461341	0.0439492	1.30485
SL004182	2449-1_4	Calcium-dependent phospholipase A2	0.408687	0.77187	0.926068	0.670914	0.085036	0.100502	0.0874774	0.235106	0.259346	10.8755	0.835317	1.91118	0.341115	0.148849	0.274842	0.508807	0.337325	0.297391	0.12625	0.821999	0.71786	0.284945	6.79952	0.241619	0.893824	1.16959	0.338704	0.49136	0.101623	0.419106	0.0423796	1.24212
SL000133	2468-62_3	C-C motif chemokine 20	1.82353	0.81322	0.39273	0.352611	0.0858536	0.100502	0.106917	0.134043	0.150288	56.3078	0.918849	1.85734	0.130918	0.109324	2.69367	0.210122	0.355658	0.312586	0.11496	0.809155	0.384939	0.291571	2.53459	0.196166	0.633803	0.967649	0.152188	0.560969	0.0452045	0.415857	0.0439492	1.1292
SL000573	2474-54_5	Serum amyloid P-component	657.294	310.383	3081.05	3385.54	3.25508	134.785	276.401	897.555	84.2955	10001	3.00117	30.6058	1790.25	156.267	15.3246	2610.63	2019.48	1.29159	24.7153	3.30726	10.5658	15.9127	599.729	65.8877	7.87378	4276.54	483.128	1.83032	351.149	12.6057	21.7062	2623.73
SL004010	2475-1_3	Mast/stem cell growth factor receptor Kit	87.1313	55.4092	23.9178	8.07766	42.9914	15.7412	16.7346	20.1617	18.0079	221.453	7.04053	176.448	12.7435	14.2744	15.7261	3.28727	14.0962	17.1206	9.478	17.1271	3.36785	12.4315	74.4576	18.9132	13.6593	217.241	16.1125	9.49143	22.0248	21.0658	4.71591	169.694
SL003043	2480-58_3	Metalloproteinase inhibitor 3	8.95585	31.4123	8.36613	15.046	1.2134	6.41879	6.24144	3.53085	1.06132	29.1991	1.6587	22.7457	2.77038	4.55462	3.06943	1.54031	1.60596	2.19462	0.593273	1.8495	0.71786	2.06309	13.4758	1.02867	1.53575	97.1604	3.46371	0.98272	6.60722	1.13711	2.22336	72.457
SL004643	2500-2_3	Angiopoietin-4	0.807002	1.55201	1.52244	1.37614	0.245296	0.394741	0.18398	0.37234	0.469483	20.3367	1.65273	4.46839	0.602952	0.376749	0.58726	1.0645	0.350159	0.653392	0.290478	1.79812	0.746099	0.885758	12.3994	0.777486	1.92578	4.24924	0.427957	1.10556	0.332902	0.932429	0.061215	3.82673
SL000055	2501-51_3	Cadherin-1	387.027	162.873	293.922	144.811	26.8182	113.504	97.1929	139.183	41.4834	1797.11	51.7897	569.289	276.98	40.2692	274.085	471.662	171.394	35.2485	16.2411	24.7242	12.3805	30.6702	41.8559	17.2554	7.14247	703.75	54.1126	1.58873	94.8423	13.4244	4.06216	1138.96
SL004144	2505-49_3	GDNF family receptor alpha-3	2.08285	4.42998	2.35638	6.20596	0.123466	1.12126	0.231884	0.624468	0.638391	45.3085	1.42601	3.93003	0.30184	0.671925	1.28403	1.97966	0.355658	0.518807	0.232998	1.43208	0.708943	0.757643	43.0677	0.32774	1.44637	4.72886	0.686562	0.806649	0.80387	0.601043	0.044734	4.57953
SL004142	2514-65_3	Ephrin-B3	1.23643	4.68084	1.85456	6.88259	0.217496	1.0474	0.177038	0.865957	1.03606	69.0208	1.81383	4.3338	0.547675	0.933462	0.77514	2.90871	0.364825	0.811856	0.334614	1.90729	1.23508	1.27452	66.667	0.555005	1.88516	5.91528	0.963476	1.14651	1.29096	0.945425	0.204835	7.80403
SL004143	2515-14_3	GDNF family receptor alpha-2	6.8813	14.5911	4.69337	12.5968	1.19541	2.95087	3.56505	1.16383	3.20658	153.79	3.90809	26.5412	0.720779	1.88374	4.09364	4.12776	0.472989	1.55208	0.46497	3.03754	1.50855	1.63457	113.702	2.46642	2.02329	18.663	1.87889	1.49455	3.95172	1.21833	0.215037	15.3069
SL003193	2516-57_3	C-C motif chemokine 21	23.7786	17.8881	11.2292	35.6881	1.97954	5.46826	4.67448	10.1426	2.81956	129.804	4.9582	85.5589	7.87474	2.26217	6.99022	19.5014	11.5222	1.99708	1.19989	4.16137	1.67501	4.96775	10.3861	2.68651	3.69718	56.1657	3.38704	2.03914	2.8167	3.35609	3.399	58.7937
SL003280	2524-56_3	High mobility group protein B1	385.963	22.0672	22.4511	161.305	1.31233	2.7305	7.5904	10.2287	4.06309	313.407	35.0654	60.4983	4.98145	1.48765	170.082	7.33689	2.61794	1.55859	0.448547	7.32735	1.35695	4.71815	107.947	4.05967	2.25894	11.5024	2.29998	1.1547	2.28861	0.997407	0.424581	9.07124
SL002539	2526-53_3	Tumor necrosis factor receptor superfamily member 11B	76.0739	51.6353	57.1398	76.4842	5.4284	9.69538	11.043	6.73617	4.32776	340.484	6.50951	53.8899	17.4878	4.36373	41.6396	22.8789	10.5341	3.20835	1.20913	4.12926	3.01115	3.8589	101.83	1.52387	2.69772	28.289	6.02344	1.43723	5.91689	1.27356	0.660023	25.0933
SL000300	2558-51_3	Beta-endorphin	2.10775	2.00686	4.96246	4.47149	0.711359	0.908147	0.460992	0.854255	1.14644	103.438	4.14675	10.2154	0.575314	0.684539	2.63891	2.67427	1.04498	1.70186	0.794452	4.36687	1.53976	1.54179	5.76781	1.55019	5.29794	5.23372	0.747209	2.83351	0.263868	2.27097	0.405745	8.13024
SL003328	2567-5_6	Complement factor I	3543.63	3300.07	3292.31	2958.32	589.568	1277.64	940.477	1347.21	856.324	7627.18	1264.76	10577.9	1359.89	735.06	1775.56	1926.98	3169.57	872.919	656.381	1883.37	637.041	1310.95	1009.27	1063.87	1009.6	11719.9	1548.43	305.74	720.242	1069.93	945.436	12491.5
SL000045	2571-12_3	Insulin-like growth factor-binding protein 3	213.131	57.3802	206.78	51.5251	4.73912	28.0763	27.2235	82.0128	13.7653	2154.26	10.3639	142.558	164.402	25.5844	121.624	420.311	130.499	11.2922	10.2324	19.7087	12.4355	20.2973	36.673	9.70302	3.71343	238.614	16.7578	1.45361	25.8163	4.39899	15.7346	163.32
SL000038	2578-67_2	C-C motif chemokine 2	8.53679	7.82069	7.88612	18.9152	5.8405	2.33212	3.17834	7.59894	2.81291	51.3475	2.52982	22.5169	0.872062	1.46831	4.91817	3.98884	0.518821	2.17074	2.04566	3.47423	1.34506	2.90467	5.44828	2.4736	2.80336	34.6166	1.47382	1.42494	1.38908	1.77714	0.867212	23.0482
SL000527	2579-17_5	Matrix metalloproteinase-9	3798.83	3786.42	3440.49	3201.87	733.83	303.296	347.155	665.383	358.919	10261.5	6348.6	2089.24	615.245	119.676	1780.6	2201.6	934.243	546.004	248.011	1129.3	668.842	1069.33	434.167	361.564	2.47833	217.292	23.9359	7.09606	1.77279	6.08191	0.361796	27.2137
SL001796	2580-83_2	Myeloperoxidase	768.758	748.537	5350.69	4033.77	174.733	39.3918	49.7691	676.116	169.445	9963.99	1103.66	396.354	782.744	86.5328	2163.94	3167.88	842.155	211.222	130.92	129.651	530.595	321.141	1642.88	443.468	1.1701	512.214	12.7334	1.01548	2.61485	2.35544	0.940199	134.237
SL000546	2585-2_5	Prolactin	7.08046	8.42441	15.8159	18.2805	1.66147	1.52448	1.32813	3.21277	1.37653	62.8527	2.27326	8.65414	0.995707	1.34301	4.01205	5.10196	0.736983	1.43269	1.04901	2.09353	5.75328	1.87312	21.9312	0.830115	1.95016	7.05963	1.09392	1.15879	0.84522	0.821967	0.166379	7.32725
SL000002	2597-8_3	Vascular endothelial growth factor A	76.5013	77.5316	81.5158	27.2997	17.506	25.1	24.2993	22.4638	17.9508	214.366	27.0344	265.546	39.7934	14.2694	57.5193	66.4279	41.788	16.5996	11.1942	26.8241	13.8861	21.0815	43.0514	14.1239	9.2714	473.912	17.338	3.57055	12.152	12.219	12.801	322.525
SL004126	2598-9_3	Tumor necrosis factor receptor superfamily member 9	2.09115	35.098	10.2255	46.2416	1.66638	0.899671	0.314502	0.920213	1.47229	10.6484	1.65273	14.7511	0.453123	0.775362	0.531433	3.56338	0.966144	0.458026	0.374645	1.80454	0.702998	2.06971	4.95951	2.27983	10.5065	23.0974	1.37656	1.89992	0.378807	2.56012	3.65956	30.6139
SL003735	2599-51_2	Tumor necrosis factor ligand superfamily member 9	1.68246	1.14126	1.55638	1.60295	0.330332	0.397163	0.233967	0.488298	0.535982	11.66	2.33292	5.16826	0.260382	0.3162	1.07145	1.34929	0.355658	0.833564	0.332561	2.2027	0.958633	0.790776	3.95217	0.715287	2.64897	3.26476	0.426813	1.35533	0.222518	1.10462	0.218961	4.16549
SL001996	2602-2_2	Angiopoietin-2	0.551832	1.84146	0.470307	4.8565	0.827466	0.128352	0.24091	0.120213	0.301906	15.108	0.739852	3.47243	0.120736	0.117734	0.403674	0.724138	0.357492	0.863954	0.191941	0.777046	0.46817	0.362255	1.62474	0.210519	1.11322	1.19484	0.263182	0.597821	0.131058	0.357377	0.269189	2.08275
SL003738	2603-61_2	T-lymphocyte activation antigen CD80	1.46049	1.30391	1.45698	1.46381	0.378574	0.485556	0.177038	0.492553	0.70489	15.2215	1.83173	13.1091	0.256018	0.370862	0.955506	0.861325	0.362992	0.742393	0.311007	1.81097	1.61704	0.660453	6.17806	0.590889	1.78765	3.07965	0.437111	1.13013	0.180117	0.974665	0.131848	4.55444
SL004180	2605-49_2	Tumor necrosis factor receptor superfamily member 8	6.99333	67.7812	16.8438	22.2183	1.51511	4.04428	2.05364	4.0617	3.14806	64.938	3.03697	41.548	4.97417	3.64975	2.66146	8.52989	8.03715	1.3502	0.989473	4.08431	3.3842	8.83328	37.9944	3.05014	5.70422	59.8007	3.70172	3.09557	1.86495	4.3535	5.54623	71.7293
SL004692	2607-54_2	Cytokine receptor-like factor 1:Cardiotrophin-like cytokine factor 1 Complex	1.12856	1.03375	0.807279	1.84692	0.237937	0.146514	0.14163	0.22766	0.300576	10.7826	0.978514	3.10903	0.19565	0.146327	0.650603	0.616472	0.41249	0.384221	0.18373	0.924749	0.691107	0.337957	2.39919	0.186597	2.11268	1.53141	0.181939	0.565064	0.214809	0.448346	0.0722023	2.27095
SL001777	2609-59_2	Cystatin-C	1882.79	2288.19	2435.63	2666.91	889.718	1117.29	758.685	922.241	878.108	4608.02	1426.24	8817.56	525.402	741.42	735.081	54.1662	1377.2	1047.75	642.249	1931.4	548.958	1011.2	895.118	1155.04	893.231	10434.3	1063.62	262.878	446.608	1016.78	793.577	11103
SL004136	2611-72_2	Tyrosine-protein kinase receptor TYRO3	1.00823	1.29564	0.446064	0.503186	0.24039	0.262757	0.18398	0.291489	0.521353	7.22107	0.972548	4.41456	0.117099	0.366657	0.373613	0.517489	0.351992	0.425465	0.254553	1.1174	0.627199	0.625111	3.82896	0.468884	1.39762	3.76121	0.268904	0.634673	0.152434	0.760238	0.0792655	4.65481
SL004759	2612-5_2	Eukaryotic translation initiation factor 5	24.7121	14.6903	2.05093	3.60045	1.46687	4.98997	4.44121	1.32872	1.53746	43.3264	19.3734	34.7915	8.1213	1.84338	9.89539	0.96899	0.469322	1.15266	0.294584	2.02931	1.23508	0.596396	5.94383	0.796624	1.21073	7.52242	1.16716	0.712472	1.6964	0.786229	0.297442	5.77147
SL004140	2614-28_2	Ephrin-A4	31.1494	313.269	107.758	527.855	77.9469	25.8665	31.153	23.7447	25.0276	63.2708	11.1037	283.595	20.0043	22.3165	13.6262	33.2548	42.2555	19.897	18.3638	16.2859	8.52515	31.2092	21.1446	21.0998	25.1083	361.354	13.1751	2.60011	12.6751	17.8331	40.9654	321.295
SL004141	2615-60_2	Ephrin-A5	28.4131	42.8967	90.0856	254.818	33.9792	21.0327	23.7772	21.5809	20.225	71.3229	12.8519	175.815	13.1471	15.3164	10.6641	29.1774	22.665	10.7061	11.5832	24.6985	8.24722	16.6814	30.1984	14.5282	24.5964	302.108	19.1585	5.2985	13.6784	15.195	21.6591	216.681
SL000009	2616-23_18	Receptor tyrosine-protein kinase erbB-2	1.2634	1.76427	1.64122	2.24146	0.208502	0.320879	0.165929	0.339362	0.344465	10.3438	1.21121	3.24362	0.435667	0.227058	0.833115	0.720665	0.359325	0.462367	0.184756	1.16878	0.593015	0.485952	7.79061	0.246403	1.11322	2.18773	0.339848	0.712472	0.206399	0.532817	0.0463036	3.12412
SL002519	2617-56_35	Receptor tyrosine-protein kinase erbB-3	5.91041	11.2583	4.86064	4.98421	1.8806	2.0403	2.16263	2.82553	2.18782	26.1331	1.40811	22.665	1.42847	1.58857	1.74675	3.67279	3.41725	1.74962	0.951495	2.18986	0.914045	2.4386	3.09241	1.61478	2.47021	18.8986	1.11109	1.04005	1.04076	2.08253	3.01445	23.7383
SL003803	2618-10_2	Receptor tyrosine-protein kinase erbB-4	0.549757	0.405232	0.533338	0.459348	0.115289	0.329355	0.237439	0.218085	0.457513	3.04534	1.59307	4.48185	0.112008	0.281721	0.302756	0.345572	0.351992	0.601295	0.258659	1.63758	0.6703	0.534547	0.859756	0.490414	1.67389	1.76701	0.223133	1.10556	0.0466062	0.789478	0.0996705	2.89828
SL001890	2619-72_2	Tumor-associated calcium signal transducer 2	1.0518	1.22121	0.979402	1.06355	0.178248	0.187684	0.149267	0.262766	0.305896	6.52425	1.06205	3.36475	0.447305	0.185852	0.470238	0.46713	0.339159	0.510124	0.195021	1.03392	0.533565	0.384344	2.32473	0.246403	1.05634	1.80067	0.242585	0.683809	0.122998	0.555559	0.0729871	2.37132
SL003872	2620-4_2	Interleukin-6 receptor subunit beta	32.2718	177.348	38.5991	47.2575	2.89041	47.0893	3.09781	23.9989	86.5312	397.133	34.427	368.414	17.3263	29.4739	12.3829	35.125	23.7741	8.88483	18.6717	30.8442	8.91157	38.9424	69.1867	10.7173	28.8136	897.465	22.5479	8.84448	9.66291	32.1184	55.172	315.298
SL004751	2622-18_1	Heme oxygenase 2	1.32772	1.32045	0.918795	1.38948	0.0940302	0.239751	0.124273	0.245745	0.486773	19.7483	2.69688	3.67431	0.186922	0.327132	0.559347	0.901265	0.350159	0.520977	0.225813	1.54767	0.569235	0.682542	14.8894	0.495198	1.73889	1.97737	0.314674	0.933584	0.260715	0.734247	0.0478733	2.49679
SL004697	2623-54_4	Protein E7_HPV16	1.05387	2.90002	3.73336	6.56619	4.30004	4.81924	2.74859	0.867021	2.47509	34.4743	1.42004	10.9287	0.114917	5.8354	0.629131	2.24709	0.41799	0.458026	2.12675	0.950436	0.439931	0.463863	7.50899	0.229657	1.1701	1.76701	0.220844	0.691998	0.187827	0.562057	0.0486581	2.6348
SL004698	2624-31_2	Protein E7_HPV18	15.0281	63.1555	209.575	135.689	354.32	209.211	181.232	41.0394	273.013	2076.15	23.544	848.429	2.08306	328.479	9.24693	168.971	0.727816	5.64175	180.586	2.09995	2.84172	0.94098	19.8326	0.511944	1.75515	3.03758	0.704871	1.04005	0.463259	0.883696	0.102025	3.82673
SL017612	2625-53_4	Heat shock protein HSP 90-alpha/beta	6.09712	9.12185	28.1554	81.3407	1.92803	3.25601	3.5109	2.49149	2.33811	599.276	10.0596	14.8318	2.16379	0.942713	67.8377	0.804019	0.491322	7.89281	0.300742	4.57237	2.52514	3.24704	9.50741	2.63388	1.35699	13.4545	0.855914	1.3021	0.708204	0.831714	0.0714175	7.54055
SL004588	2630-12_2	Interleukin-1 Receptor accessory protein	35.755	148.913	64.4951	116.756	17.5043	7.07628	15.5883	10.316	13.3543	1150.44	4.05725	80.3772	11.291	7.54339	13.2032	24.4331	29.3895	3.58172	3.54732	5.77968	3.96532	10.4612	38.402	6.34189	49.721	168.463	9.3464	2.72705	15.1793	5.12349	35.1515	141.551
SL004147	2631-50_2	Interleukin-10 receptor subunit beta	10.4641	18.2685	9.43523	15.9228	7.83149	7.66355	4.21766	4.90213	13.1921	53.7064	8.57393	60.9424	4.62578	9.0117	6.49314	4.53758	7.11133	6.42104	4.61583	9.33097	4.08868	5.48684	22.1546	4.99744	8.15818	129.143	5.9811	3.94726	3.69696	7.53741	7.05542	69.1949
SL004148	2632-5_2	Interleukin-12 receptor subunit beta-1	1.20532	1.17434	1.16365	1.70397	0.399015	0.455285	0.175649	0.471277	0.553272	22.1845	2.26729	5.19518	0.168739	0.362453	0.792318	1.21037	0.474822	0.774954	0.337694	2.31187	1.51449	0.766479	13.4149	0.734425	2.58396	3.08806	0.416515	1.36352	0.267723	1.1566	0.211898	4.46661
SL004149	2633-52_2	Interleukin-13 receptor subunit alpha-1	11.4868	18.6737	35.3142	81.5828	14.2533	1.96039	4.88485	4.40745	2.65065	31.8057	3.4606	33.2572	2.75147	2.96017	4.04211	2.25229	7.81165	7.06141	2.79803	4.52099	2.22641	5.75411	2.66457	3.58122	13.6674	33.2114	1.7885	1.79756	2.1537	2.71607	5.28882	31.6176
SL003307	2634-2_2	Cytokine receptor common subunit gamma	3.506	29.6536	21.0305	2.474	2.20439	1.28594	3.14363	3.73617	1.37919	36.4615	2.16586	15.5048	18.2944	1.05204	3.19826	3.59638	1.09631	1.14398	0.489604	1.87518	1.06564	0.806238	17.8965	0.935375	2.0558	15.0448	1.90979	0.999098	1.99145	0.831714	0.304505	12.4212
SL004646	2635-61_2	Layilin	51.9697	395.206	19.9759	13.8357	39.2956	25.4669	28.1031	8.41064	17.5464	70.6725	24.4987	612.075	1.67794	28.4714	6.87535	4.13818	9.04546	17.3898	14.9447	42.577	6.91405	74.0767	72.4822	39.5824	15.8857	48.1048	11.1818	24.9938	3.70152	41.9561	7.61734	316.59
SL000509	2636-10_2	Tumor necrosis factor receptor superfamily member 3	13.6485	17.946	16.005	37.9943	52.8327	19.5942	20.5072	2.19681	17.2499	190.091	3.59783	42.8804	2.91293	32.9268	11.0753	5.2131	2.97726	19.6517	11.0207	2.70361	2.60986	1.61689	25.7656	1.06216	4.51788	14.3633	1.79193	1.49865	1.05617	1.53347	1.16387	14.6294
SL004579	2637-77_2	Macrophage mannose receptor 1	13.9203	27.6219	27.0838	183.364	13.887	0.61754	4.96955	1.95	2.3687	458.958	1.40214	11.3863	3.61117	0.462526	14.2274	24.8239	3.24309	1.62371	0.36746	1.21373	0.805549	1.59922	2.80132	0.641127	3.84344	9.34833	1.27701	0.393088	2.61661	0.526319	1.00298	9.82404
SL004153	2638-12_2	Macrophage colony-stimulating factor 1 receptor	215.499	176.193	91.4844	81.9373	66.2185	27.5653	34.7632	20.1426	51.7708	2790.99	14.9939	546.126	41.7273	37.9961	108.587	35.9013	98.2314	25.0699	23.4702	41.0293	8.92792	44.6413	29.3969	27.4943	31.1213	627.76	31.3759	11.4855	33.5463	21.8422	53.6596	422.86
SL004637	2640-3_2	Macrophage-stimulating protein receptor	1.37543	0.708466	1.14183	1.30561	0.220766	0.299083	0.267986	0.388298	0.441554	17.8075	1.86753	4.42801	0.23638	0.311995	0.934034	0.975937	0.362992	0.722856	0.308954	1.81739	1.82066	0.609649	7.18133	0.550221	2.01517	1.97737	0.382186	1.1506	0.166801	0.98766	0.10124	2.87319
SL004760	2642-4_1	Platelet-activating factor acetylhydrolase IB subunit beta	119.467	80.7707	356.466	207.968	16.4798	9.33818	17.6892	21.7702	15.9811	546.742	69.4089	70.8213	62.5099	8.10514	134.911	164.44	41.0584	28.4063	16.238	34.8065	36.4162	21.5608	23.8714	28.3029	5.53358	129.219	8.53511	2.11285	9.10749	3.73946	10.5502	51.479
SL004183	2643-57_2	Cadherin-3	858.37	920.532	970.172	1304.96	98.4488	749.744	342.307	400.334	185.887	1792.78	223.298	5453.13	359.129	357.301	707.565	631.176	441.117	137.998	142.46	224.579	282.04	278.455	514.895	248.178	36.5005	5059.21	344.139	17.8241	167.181	39.8248	88.2618	5651.82
SL000551	2644-11_2	Protein kinase C alpha type	2.60979	12.0081	2.34669	4.87747	2.27717	1.95554	3.31442	0.853191	2.6972	68.2827	2.69688	16.7834	1.04153	2.40346	11.1719	7.51054	1.47763	3.56652	0.867328	3.58982	2.73322	1.37834	13.2673	1.61478	2.38895	11.9399	1.1191	0.962246	1.48825	1.10787	0.390049	9.29708
SL000557	2645-54_1	Protein kinase C zeta type	1.07877	5.82486	2.37093	5.72755	0.246114	1.16001	0.229107	0.925532	1.19831	118.897	1.8914	4.6972	0.889518	1.26564	0.707504	3.56859	0.346492	0.759759	0.304848	1.74675	1.12658	1.26348	107.92	0.50716	1.78765	6.15088	1.05845	1.05642	1.60599	0.834963	0.0965313	5.43271
SL003648	2647-66_2	Rab GDP dissociation inhibitor beta	4.96234	23.837	0.732127	1.2065	0.219131	10.5781	0.09442	0.808511	12.3981	1589.39	11.4259	9.24634	0.112008	0.883846	2.60885	0.56264	0.348325	1.35454	0.171413	2.74214	1.65271	2.75667	19.838	3.56686	0.877573	12.5542	1.51616	1.58464	1.21562	2.21574	0.104379	17.6155
SL003178	2649-77_2	Intercellular adhesion molecule 3	1.28208	1.33699	0.962432	2.07374	0.0883066	0.40685	0.0847003	0.378723	0.384364	28.9307	1.18734	2.86677	0.182558	0.368339	0.837409	1.30067	0.375825	0.455855	0.168334	1.09814	1.87416	0.565471	20.7695	0.267933	1.18635	2.00261	0.403928	0.708377	0.372499	0.565305	0.0470884	2.40896
SL002506	2652-15_1	Urokinase plasminogen activator surface receptor	208.899	900.022	461.085	677.869	254.553	41.6767	89.138	53.9213	50.2214	1066.92	113.096	1011.53	55.7494	50.0748	121.115	90.0657	244.018	42.6051	47.1488	64.5783	17.4768	108.484	50.2829	64.6868	153.12	837.799	39.0562	36.1231	24.9718	54.344	115.053	961.739
SL001992	2654-19_1	Tumor necrosis factor receptor superfamily member 1A	213.835	1562.2	993.664	2854.06	719.141	54.9199	103.979	55.9064	83.2927	1123.69	114.415	1097.72	29.637	67.0369	48.792	112.649	193.278	51.2533	73.4899	103.54	30.7476	130.836	56.0656	102.846	468.299	829.469	60.2138	36.6432	27.7412	80.1337	155.858	1096.63
SL004639	2658-27_1	NT-3 growth factor receptor	0.943923	2.44242	0.955159	1.62964	0.143907	0.50493	0.149961	0.394681	0.606471	39.2281	1.18734	4.18575	0.512764	0.55335	0.556126	1.35971	0.372158	0.49927	0.209391	1.30364	0.659896	0.649408	25.3648	0.409077	1.26761	3.78645	0.442833	0.700188	0.582403	0.656274	0.061215	3.61344
SL004672	2665-26_2	Tumor necrosis factor receptor superfamily member 17	38.1614	830.551	43.4597	537.318	9.9255	14.0557	10.8708	19.8979	17.8829	358.679	7.29709	188.507	38.2216	12.7127	20.5369	30.5996	62.3979	6.11063	6.4521	19.0858	2.89819	28.0328	14.2462	15.265	21.4599	345.703	13.7015	11.7804	12.6317	29.5551	30.883	567.072
SL004081	2666-53_2	Decorin	1.81731	8.12117	4.27155	2.98671	0.473421	1.0922	0.467934	0.93617	0.601151	52.5037	2.01073	7.13328	2.97912	0.675289	0.937254	2.29224	0.340992	0.753246	0.288425	2.02931	1.15185	0.934353	23.8105	0.626773	2.19393	4.66154	0.921138	1.18745	0.81228	0.964918	0.118506	5.43271
SL000337	2668-70_2	Calpain I	33.7011	53.6505	218.399	132.963	108.652	43.2932	121.996	3.44787	202.172	8123.72	75.8408	142.908	638.838	16.6358	848.558	742.307	194.138	111.47	104.2	17.3519	107.074	36.8307	186.724	2.60517	4.13597	442.359	11.2024	1.76071	73.1409	3.81094	28.1966	84.4516
SL000383	2670-67_4	Creatine kinase M-type	1.48953	0.931757	1.4788	1.9041	0.130825	0.257914	0.143019	0.246809	0.360425	12.553	1.31264	3.59356	0.22838	0.233786	0.988787	0.663359	0.353825	0.492758	0.211443	1.14951	0.830815	0.457237	5.39142	0.260757	1.2351	1.60714	0.236864	0.962246	0.158041	0.646527	0.0565061	2.20821
SL002644	2677-1_1	Epidermal growth factor receptor	37.8669	38.8829	6.58187	40.819	9.31308	4.09151	9.96062	5.94362	4.49135	441.197	2.07039	63.3112	10.5266	3.78935	17.6361	3.64847	16.155	4.24379	2.17191	4.00082	1.28709	3.9075	78.7117	2.53819	6.06175	40.5655	4.90892	1.96544	7.36483	2.49189	3.90049	38.6939
SL000441	2681-23_2	Hepatocyte growth factor	89.3843	39.3323	65.2248	44.5224	3.103	4.57948	8.34645	7.37766	2.01891	807.738	25.507	19.0445	13.0984	2.51194	26.5008	17.7909	8.99779	4.5846	1.56222	5.42648	2.03765	3.24262	7.59429	2.61235	1.07259	28.0113	2.02421	0.831217	1.80853	1.00066	0.341391	74.0755
SL000450	2682-68_1	60 kDa heat shock protein, mitochondrial	47.1733	259.147	6.57217	46.2664	60.5203	6.18025	17.9579	5.80319	9.41228	319.838	2.35082	108.789	24.369	7.91088	46.75	2.51625	2.45478	9.57079	1.79624	12.2015	0.859054	1.82011	41.4511	5.65531	2.35645	45.0083	4.9627	1.42904	10.2351	1.55297	1.18192	18.9455
SL000456	2683-1_2	Complement C3b, inactivated	1242.1	464.58	1356.43	1465.06	472.747	209.677	377.043	503.737	267.652	4650.5	79.4744	496.315	657.751	45.0812	965.688	1563.91	1778.53	184.435	51.4629	243.273	47.2405	106.951	135.328	111.618	9.06013	1077.75	284.11	4.43452	359.149	7.66736	85.358	904.464
SL004676	2685-21_2	Insulin-like growth factor-binding protein 5	1412.07	1005.16	603.21	1128.83	568.749	452.992	559.753	444.549	140.897	2679.28	169.223	4413.01	521.836	213.02	680.718	373.841	883.094	209.678	132.564	243.498	137.924	243.144	249.138	261.183	358.334	5325.18	543.896	58.6766	465.989	278.52	205.218	7023.55
SL005172	2686-67_2	Insulin-like growth factor-binding protein 6	291.987	569.326	545.527	2156.01	167.424	244.534	161.875	156.24	66.9326	504.659	113.8	1833.58	291.107	90.6779	189.425	392.933	318.246	73.2755	57.8144	181.411	106.827	200.446	259.306	103.305	90.0487	1993.56	116.964	23.2986	94.0107	77.3006	129.365	2374.29
SL001947	2687-2_1	Melanoma-derived growth regulatory protein	30.4337	20.245	9.60977	12.187	1.85771	9.40114	6.79685	5.36383	6.11392	153.697	4.78517	113.567	13.4919	3.48661	12.4924	7.26743	17.9168	2.13167	1.17731	4.52099	0.676245	4.80872	8.85481	3.20085	3.31528	62.8299	3.33555	1.61739	4.24362	3.50879	3.72077	95.3797
SL002528	2692-74_2	Phospholipase A2, membrane associated	78.5074	13.4939	43.1373	288.465	7.68513	0.848815	7.37517	10.5138	1.04271	301.891	1.5334	10.996	6.42664	1.19416	19.4419	6.87671	5.41371	1.0463	0.521423	1.91372	1.84593	1.99019	9.86621	0.555005	1.11322	27.5317	1.32163	0.929489	33.8414	1.81937	0.561922	78.7178
SL000530	2693-20_3	Oncostatin-M	4.43747	1.9214	3.15881	4.01024	0.262467	0.395952	0.32561	0.414894	0.422934	32.5232	1.43794	4.50877	0.789874	0.289289	3.58476	1.4639	0.408824	0.64688	0.234025	1.31006	1.32425	0.578725	6.93491	0.303817	1.33261	1.85957	0.426813	0.761608	0.253005	0.66927	0.0565061	2.37132
SL001721	2695-25_1	Platelet endothelial cell adhesion molecule	2.07041	2.48101	2.14547	3.60998	0.206049	0.520671	0.256184	0.397872	0.539972	52.0805	1.40811	4.0377	0.439304	0.479346	1.43004	1.64971	0.333659	0.649051	0.257632	1.47703	0.70597	0.702421	33.2434	0.449745	1.41387	2.7599	0.451987	0.835312	0.499352	0.711505	0.0627846	2.79791
SL004685	2696-87_2	Persephin	0.205381	0.333558	0.256972	0.322115	0.0858536	0.0871822	0.0833118	0.208511	0.159598	6.09068	0.614555	1.21131	0.112735	0.0908234	0.181439	0.265691	0.351992	0.245293	0.0800611	0.577968	0.448848	0.19659	5.18697	0.124398	0.698808	0.471203	0.0812432	0.388993	0.0504609	0.331386	0.0439492	1.06647
SL003041	2697-7_2	Platelet factor 4	110.738	209.463	138.067	315.703	45.2179	6.11486	35.395	8.05213	1.14777	1241.65	4.26608	97.9816	39.8043	8.28763	170.229	89.972	75.5627	37.6189	2.65741	11.174	0.875403	5.68785	9.63333	3.71758	10.539	242.493	16.6331	0.990909	10.8116	4.65565	14.3196	60.7509
SL000049	2700-56_2	Vitamin K-dependent protein S	38.7008	6.42582	3.43275	17.0149	5.49381	1.93617	12.5141	5.13511	13.7786	3627.36	2.09426	4.60298	173.961	0.639127	129.161	169.893	35.63	8.23578	6.55474	2.17059	2.70944	0.532338	9.96775	10.7628	2.54334	5.19165	2.74625	0.716566	5.33589	0.571803	1.42913	6.72501
SL004364	2704-74_1	Tumor necrosis factor receptor superfamily member 13B	1.13271	1.71741	1.39153	1.90219	0.139819	0.307559	0.118025	0.295745	0.388354	22.2671	1.35441	3.43205	0.354934	0.301063	0.870691	0.941206	0.421657	0.55788	0.243263	1.43208	0.799604	0.545591	15.7681	0.361232	1.49512	1.96896	0.354724	0.888542	0.260364	0.659523	0.0494429	2.55952
SL003197	2705-5_2	C-C motif chemokine 25	0.489595	0.487932	0.768491	0.726188	0.085036	0.104134	0.0791462	0.0989362	0.188857	9.48184	0.775652	1.8708	0.193468	0.100074	0.480974	0.508807	0.362992	0.29522	0.102642	0.770624	0.543968	0.295989	3.23458	0.184204	0.934453	1.20325	0.119004	0.487265	0.0466062	0.425604	0.0439492	1.06647
SL000590	2706-69_2	Thyroxine-binding globulin	357.622	1060.82	669.171	90.116	163.677	185.32	75.6263	338.717	539.356	7652.82	324.401	1058.65	192.999	214.562	962.665	1189.88	325.47	165.662	554.624	372.699	311.498	1783.07	731.413	720.495	454.217	5733.2	601.95	38.1868	112.595	274.397	316.414	617.095
SL004326	2708-54_2	Tumor necrosis factor ligand superfamily member 18	1.5331	0.917974	1.15637	1.71731	0.186425	0.3233	0.127745	0.217021	0.296586	17.3636	1.13364	2.79947	0.190559	0.223695	1.07038	0.764078	0.359325	0.403757	0.148832	0.924749	0.636116	0.371091	6.50436	0.217696	1.14572	1.5819	0.254028	0.585537	0.166451	0.477586	0.0910377	2.10784
SL005153	2711-6_2	Ciliary neurotrophic factor receptor subunit alpha	22.0961	33.5267	33.93	31.6321	8.44227	7.63449	15.7119	10.2862	7.62345	35.775	7.18373	268.252	12.8329	16.1767	3.37004	18.9665	26.0272	3.6273	7.48879	8.56035	3.21031	20.9489	9.9989	8.40163	19.0466	309.454	6.84045	3.40267	9.62121	8.22292	28.3512	200.195
SL003334	2714-78_2	Endothelial monocyte-activating polypeptide 2	40.124	29.1849	37.8621	42.3648	7.6606	5.1159	6.79408	4.36915	3.72661	223.461	9.11092	62.8536	11.1819	4.38643	27.1933	24.586	7.47799	10.2719	1.84346	4.71365	2.61283	3.16311	6.80629	2.89464	3.04713	17.5271	3.08953	1.3799	2.50202	1.1566	1.36635	16.6243
SL005159	2715-25_2	Erythropoietin receptor	0.516564	0.576146	0.882431	0.465066	0.085036	0.113821	0.084006	0.159574	0.187527	5.83776	0.793551	1.84388	0.368026	0.116893	0.29202	0.415034	0.350159	0.301733	0.119065	0.674296	0.722319	0.29378	1.50288	0.169851	0.771939	1.08545	0.127014	0.577348	0.0550164	0.412608	0.0439492	1.43032
SL004591	2719-3_4	Granulocyte colony-stimulating factor receptor	2.26749	2.35145	3.19518	3.82154	0.286996	0.699879	0.274235	0.709574	0.69824	14.2718	2.17182	6.11039	0.46767	0.447389	1.85948	1.48822	0.381324	0.855271	0.357196	2.33114	1.18603	0.967486	8.50549	0.825331	2.74648	3.65182	0.609896	1.42494	0.302064	1.23782	0.183645	5.35743
SL005178	2723-9_2	Interleukin-37	3.66574	2.1888	2.85336	3.02864	3.45213	1.50995	1.53988	0.544681	1.65982	32.4561	1.49164	7.37554	0.63059	2.38832	2.64535	1.41181	0.56282	2.31618	0.974077	1.39354	1.4922	0.638364	7.55638	0.60285	1.68201	3.20586	0.568703	0.835312	0.286295	0.743994	0.0541517	3.12412
SL000497	2728-62_2	Laminin	0.638963	3.89243	6.02429	3.05533	1.96073	1.41066	0.443635	1.51809	2.20378	54.4806	0.811451	2.82639	2.46199	0.436457	0.346773	6.97222	2.44561	0.481904	0.236078	0.841264	0.373049	0.536756	4.42741	0.291856	0.731311	20.7413	0.657956	0.470887	1.11329	0.49383	1.04693	18.1425
SL005199	2730-58_2	MHC class I polypeptide-related sequence A	12.4017	10.6821	14.6353	37.5312	0.0883066	0.0932365	2.52296	3.98936	1.75823	3.1847	2.39855	13.4186	0.117099	0.0756861	0.162114	6.51377	0.368491	1.58247	0.113933	3.06323	0.405747	2.18237	0.56595	0.20095	3.51029	0.799362	3.14102	1.22021	1.0758	2.43341	3.56773	89.8216
SL000528	2731-29_2	NADPH--cytochrome P450 reductase	0.804927	1.20467	1.1394	0.951097	0.181519	0.208268	0.0923372	0.245745	0.289936	11.02	0.936748	2.59759	0.209469	0.204353	0.427293	0.573059	0.878146	0.388562	0.138567	0.886217	0.648006	0.375508	7.24768	0.20095	1.69827	1.51458	0.264327	0.54459	0.126503	0.396364	0.0580757	1.48051
SL005235	2732-58_3	Homeobox protein NANOG	0.379644	0.347341	0.324851	0.365953	0.0883066	0.105345	0.0881716	0.134043	0.363085	4.53704	1.07398	2.2342	0.114917	0.134553	0.183586	0.286529	0.357492	0.340806	0.156016	1.06603	0.558831	0.35342	2.78642	0.284679	1.30823	0.925577	0.124726	0.716566	0.0567685	0.555559	0.0478733	1.81927
SL005206	2734-49_4	Natural cytotoxicity triggering receptor 2	0.757213	0.543066	0.717581	0.813865	0.224855	0.255492	0.135382	0.231915	0.510713	8.89342	1.42601	3.31092	0.117099	0.265742	0.555052	0.531382	0.355658	0.690295	0.288425	1.29079	0.601932	0.477116	3.57577	0.411469	1.50325	1.56507	0.199103	0.716566	0.0974175	0.656274	0.0572909	2.13293
SL005236	2737-22_2	Protein NOV homolog	2.13264	5.35347	3.20487	2.33105	3.31886	2.97993	1.94811	1.32979	2.94325	63.9624	2.18972	12.8668	1.77249	1.57764	1.89276	3.33416	3.08909	2.64613	1.8763	1.78528	1.58583	1.16187	7.43587	0.638734	1.76327	14.3296	0.440544	0.732945	1.16025	1.00066	1.5343	12.1577
SL005217	2741-22_2	Sialic acid-binding Ig-like lectin 6	0.205381	0.344585	0.317578	0.434569	0.0932125	0.0956582	0.0833118	0.0808511	0.163588	8.72825	0.513123	1.23823	0.108371	0.100074	0.239413	0.302158	0.491322	0.195366	0.0810875	0.680718	0.52762	0.223096	4.18505	0.117221	0.6013	0.706804	0.121293	0.401277	0.0504609	0.295648	0.0455188	0.953546
SL005218	2742-68_2	Sialic acid-binding Ig-like lectin 7	14.8849	32.2311	13.6971	27.538	6.12096	1.72669	2.50005	1.34574	4.08836	337.8	7.81618	30.202	0.604407	0.829184	37.8369	2.61176	2.51711	2.02096	1.02745	3.51918	1.11618	5.9264	5.40902	3.6171	4.92416	16.8539	1.23238	1.16698	0.978731	1.79338	2.55769	19.5728
SL005220	2743-5_2	Sonic hedgehog protein	0.765511	0.468635	0.678793	0.506998	0.144725	0.370524	0.10414	0.255319	0.70223	22.7213	1.88543	4.22613	0.117827	0.253128	0.472385	0.566113	0.361158	0.714173	0.327429	2.06784	0.876889	0.629529	1.21991	0.583712	2.60022	3.44146	0.310097	1.35943	0.079546	1.05914	0.117721	3.29977
SL000467	2744-57_2	Immunoglobulin G	4895.59	6372.02	5534.22	4473.92	1922.42	2888.1	1670.38	2582.51	2093.59	8907.01	8548.31	30647.2	2155.67	1696.67	2402.47	3921.63	4760.36	4373.82	2150	4076.86	1736.69	4086.94	1639.29	3202.56	8021.95	19856.3	3676.18	2527.22	897.7	2795.25	1768.91	21300.1
SL005226	2746-56_1	Cytokine receptor-like factor 2	2.4542	5.05575	3.52245	3.29739	0.509398	0.537623	0.550552	0.768085	0.638391	48.3796	1.46777	5.18172	2.08669	0.590352	1.67482	2.02481	0.386824	0.609978	0.25558	1.25869	0.707456	0.806238	34.0233	0.433	1.61701	4.65313	0.68313	0.79846	0.73799	0.692012	0.121645	4.11531
SL005229	2747-3_2	NKG2D ligand 3	4.23002	10.6077	6.99642	4.77073	5.51426	2.854	2.40354	2.50745	9.63704	18.7779	2.59545	26.9046	4.18284	4.16106	1.28832	4.22327	1.16047	6.8769	1.58377	4.12926	3.784	5.65913	10.7801	5.46154	3.14464	35.6936	1.92123	1.35124	1.51242	2.94349	2.42898	38.0164
SL001938	2748-3_2	Inhibin beta A chain	32.6576	18.7178	29.3724	48.9501	9.1937	0.933576	2.9048	1.92766	1.13846	820.048	12.5894	12.7188	9.50686	0.489437	14.4185	8.4257	1.06881	6.79658	0.517318	2.79351	0.72975	2.55346	2.56302	1.81334	0.893824	11.5361	1.17517	0.487265	0.285244	0.467839	0.149898	4.49171
SL000019	2750-3_2	Apolipoprotein A-I	852.819	22.1003	0.916371	4.54964	51.1303	1.73153	4.86957	0.337234	1.70504	8089.65	2.17182	51.4403	1.49829	0.393568	328.491	0.444555	0.368491	1.97971	0.32435	7.23102	0.799604	11.1769	3.6543	4.72711	0.78819	3.95474	73.6281	2.31349	68.8497	1.43925	0.123215	4.98103
SL004589	2751-16_2	Azurocidin	13.049	9.1439	71.0624	23.7412	0.641858	0.395952	1.50725	7.39255	8.76989	356.279	2.53578	12.7591	31.5972	2.6692	45.904	50.9727	25.5231	0.831393	2.22734	3.82743	5.47535	5.09587	17.1965	2.58364	0.560672	4.85507	0.466862	0.376709	0.0907595	0.34763	0.0439492	1.79417
SL004329	2752-62_2	Growth/differentiation factor 5	14.7646	20.5069	22.3541	36.8736	1.64348	1.30289	6.06649	2.69362	1.455	118.758	4.91644	22.0862	6.7423	0.578578	60.6832	8.41355	4.23124	1.55642	1.48318	4.19348	4.03518	2.72354	19.6959	2.30614	3.2584	14.8345	3.86878	0.446319	1.40239	0.545812	0.985718	7.54055
SL000309	2753-2_2	Complement C1q subcomponent	26.8302	9.48848	7.02793	165.552	0.950114	19.1389	4.96746	25.9362	10.4191	2607.98	1.00835	4.58952	629.585	4.88428	3.05225	1590.83	59.5654	0.490587	0.346931	0.770624	0.722319	0.671497	10.3049	2.70804	0.625677	83.9919	15.8413	0.49136	4.60526	0.409359	0.418302	65.7069
SL000312	2754-50_2	Complement C3	4607.99	2899.1	5095.03	4045.58	1765.4	1256.73	1445.92	1761.36	683.94	7220.8	2518.31	15028.3	1973.97	563.397	2236.18	3557.27	4479.34	1227.87	713.729	1017.2	957.63	1382.42	1029.68	819.345	81.1592	5342.34	2557.22	46.2206	855.103	98.3437	242.18	3705.57
SL003220	2755-8_2	C3a anaphylatoxin des Arginine	4679.33	3894.53	4480.69	2889.64	1622.74	1909.63	1374.3	1914.76	706.684	6727.78	3149.99	19998.1	1836.85	609.486	2069.17	3161.5	3913.27	734.459	622.695	990.573	166.709	1061.74	1186.98	574.452	71.3922	8673.47	2902.59	78.507	827.335	143.026	339.057	6558.4
SL004752	2760-2_2	Protein FAM107A	0.570503	1.30391	0.901825	0.684256	0.0834007	0.111399	0.0826175	0.205319	0.204817	5.24934	0.787585	2.1669	0.108371	0.128666	0.334964	0.37683	0.377658	0.267001	0.108801	0.725671	0.422096	0.287153	2.08914	0.153105	0.585049	1.86798	0.283779	0.454508	0.0578198	0.380119	0.0486581	2.68499
SL004336	2761-49_2	Fibroblast growth factor 18	0.641038	0.570632	0.421821	0.52034	0.103024	0.271233	0.0833118	0.168085	0.255356	5.67259	1.30071	2.90715	0.11419	0.16735	0.330669	0.402878	0.359325	0.462367	0.184756	1.28437	0.649492	0.452819	3.4634	0.318171	1.56826	1.523	0.221989	0.835312	0.103725	0.64003	0.0580757	2.40896
SL004337	2762-30_2	Fibroblast growth factor 19	0.736467	0.438312	0.550307	0.726188	0.326244	0.104134	0.137464	0.124468	0.268656	10.3232	0.650354	3.43205	0.112008	0.188374	0.987714	0.222277	0.350159	0.325611	0.153964	0.642187	0.652465	0.375508	2.23266	0.20095	0.633803	0.664733	0.13388	0.380804	0.122998	0.321639	0.0431644	1.27976
SL004338	2763-66_2	Fibroblast growth factor 20	17.1815	44.6168	7.85218	0.787181	2.20358	70.1586	0.0867831	0.332979	17.9029	72.3242	50.5009	589.962	8.66171	68.3732	4.23858	0.215331	0.368491	4.11572	2.24274	22.3866	0.435472	1.46448	5.00012	4.68405	0.585049	760.53	48.9645	0.66743	1.62246	5.49386	0.0596454	94.2254
SL003849	2764-20_2	Fibroblast growth factor 9	2.30483	3.88416	2.23274	1.15885	0.300897	5.38592	0.0937257	0.260638	1.48559	14.6796	4.45701	57.2008	1.03935	5.45445	1.01133	0.758869	0.837814	1.09188	0.418781	3.15314	0.665841	0.686959	4.99742	0.868392	1.5195	62.3502	3.70515	1.04823	0.212356	1.15985	0.0918225	10.1628
SL021043	2765-4_3	Growth/differentiation factor 11/8	7.80863	5.06126	6.07035	2.40157	3.10545	2.88064	2.13903	1.27553	3.24382	75.447	3.50236	13.4725	3.91519	1.78367	9.5046	9.42421	4.03691	4.53033	2.39773	1.3807	1.18454	0.938771	3.59879	0.392331	0.942578	14.2623	1.2278	0.745229	3.63529	0.451595	0.336682	7.75384
SL000440	2768-56_2	Hemopexin	579.077	316.431	545.488	1377.03	362.146	8.28594	81.3192	22.1777	3.36751	4296.85	7.10616	597.701	70.1279	11.0283	186.35	130.343	134.857	9.45791	7.76285	7.91816	2.38692	31.7636	3.81678	6.31079	289.168	141.883	36.2585	1.87945	87.7942	6.43604	50.0338	128.528
SL000445	2769-3_2	Protein Rev_HV2BE	0.549757	0.545822	0.979402	0.486032	0.0874889	0.198582	0.0916429	0.270213	0.395004	5.44548	1.22911	2.66488	0.112008	0.152213	0.444471	0.593897	0.355658	0.401587	0.192968	1.09172	0.521675	0.435148	2.40461	0.478453	0.999458	2.0531	0.291789	0.565064	0.0553668	0.487332	0.0792655	2.58461
SL003176	2770-51_2	C-C motif chemokine 1	9.88318	4.1681	5.80126	7.67358	1.08584	0.914202	1.17053	0.930851	0.755429	39.4139	2.80428	11.0095	1.8765	0.683698	6.09591	2.52146	1.72879	1.26988	0.57685	2.64581	1.91727	0.991784	7.14613	0.8349	2.90899	4.90556	1.03556	1.57235	0.623402	1.25732	0.302151	5.73383
SL000462	2771-35_2	Insulin-like growth factor-binding protein 1	2.08285	7.33276	12.2134	492.655	4.54779	1.57291	0.384623	1.65851	1.27944	104.022	1.07995	31.1442	6.99759	2.1066	0.966242	29.3389	10.6826	1.61503	0.627145	0.866952	0.853109	2.16249	1.68973	1.37316	1.70639	6.35283	0.918849	0.691998	3.38298	0.633532	3.15493	21.0909
SL001717	2773-50_2	Interleukin-10	0.265543	0.333558	0.264244	0.442194	0.0858536	0.101713	0.0853946	0.0989362	0.164918	3.90216	0.757752	1.54779	0.13601	0.113529	0.154599	0.204912	0.350159	0.26483	0.11188	0.969702	0.65841	0.284945	2.72143	0.162674	0.731311	0.816191	0.108706	0.524117	0.0434524	0.354128	0.0439492	1.19193
SL000474	2774-10_3	Interleukin-16	65.5684	4.03853	6.13338	20.8288	2.16188	0.641758	1.15179	0.885106	1.17038	279.412	10.4594	9.20596	0.696777	0.353202	6.39545	1.32498	0.381324	1.35454	0.402358	3.9366	0.979441	0.870296	2.73362	1.36359	2.48646	2.65893	0.413082	1.54778	0.127904	1.10787	0.150683	3.86437
SL004352	2775-54_2	Interleukin-17F	3.59935	6.70424	0.804855	1.29227	0.122648	0.102923	0.0853946	0.131915	0.214127	165.888	0.805484	2.11306	0.823331	0.0899824	1.33341	0.944679	0.351992	0.288708	0.129329	0.699983	0.497895	0.201007	1.65994	0.136359	0.698808	0.883506	0.143034	0.405372	0.0714862	0.363875	0.085544	0.890813
SL004347	2778-10_2	Interleukin-22	17.9325	518.749	10.1964	112.277	20.5836	1.10673	3.72334	1.12872	2.17718	2389.99	4.35558	21.4806	3.94355	0.803114	238.975	1.16175	12.6222	1.67581	0.390041	2.18343	0.633144	2.9378	3.82219	2.18414	4.06284	11.3509	0.853626	1.34305	0.263167	2.22873	9.98589	55.1175
SL000496	2780-35_2	Lactotransferrin	5181.25	5956.62	5598.79	4668.65	1559.85	1004.18	1206.25	2260.12	2077.13	8107.21	13592.5	6922.37	2025.68	626.958	2344.35	4035.67	4113.69	831.573	68.134	9031.69	630.89	3442.53	98.4157	3121.96	24.4664	294.275	124.58	31.5862	10.7233	21.4686	1.29415	477.413
SL004356	2781-63_2	C-C motif chemokine 4-like	16.3745	17.2982	2.54547	4.19131	0.492228	0.440754	1.94255	1.19362	0.825918	46.2375	2.30309	5.41052	0.387664	0.285084	88.0761	19.0898	0.362992	0.392904	0.342826	0.982545	0.582611	0.682542	2.31525	3.28936	0.942578	4.47643	0.151044	0.470887	0.0697341	0.808972	0.203265	7.11396
SL004355	2783-18_2	C-C motif chemokine 3-like 1	5.26937	2.94138	1.94668	4.00261	0.407192	0.305138	0.385317	0.347872	0.335155	29.7566	1.40214	4.17229	0.457487	0.258174	20.1043	8.18953	0.353825	0.573075	0.209391	0.956858	0.93188	0.441774	4.63591	0.96169	1.18635	1.67445	0.281491	0.597821	0.152784	0.445097	0.0431644	1.89455
SL000515	2785-15_2	C-C motif chemokine 8	0.60577	0.355611	0.351518	0.392637	0.0923949	0.101713	0.084006	0.13617	0.155608	3.65441	0.811451	2.00539	0.11419	0.0883005	0.564715	0.319524	0.355658	0.299562	0.15499	0.821999	0.42061	0.344584	0.862464	0.227265	0.836945	1.25374	0.129303	0.569158	0.0487088	0.467839	0.0455188	1.30485
SL000524	2788-55_1	Stromelysin-1	3.49563	2.61609	1.05698	0.851985	0.517575	0.480713	0.712316	0.251064	6.13387	28.7501	1.04415	3.33783	0.509854	0.180806	1.53418	0.484495	0.340992	0.458026	0.735946	1.34859	0.514243	0.443983	2.77017	0.373193	1.28386	2.13724	0.332983	0.732945	0.605531	0.601043	0.0714175	3.08648
SL000525	2789-26_2	Matrilysin	46.4244	152.078	27.6245	45.0294	50.8376	88.2986	55.5335	8.70106	567.021	2224.17	11.9868	222.02	3.72681	15.5215	3.12848	3.72662	8.5248	10.5824	26.1841	2.65223	5.36389	6.89389	268.966	0.995182	2.47021	211.949	6.19737	1.56826	6.82764	6.6862	4.67981	747.681
SL003191	2790-54_2	Neutrophil-activating peptide 2	126.722	32.7604	20.4996	105.52	29.8468	5.22366	15.4418	6.15213	2.93261	1754.62	7.09423	88.2642	24.4497	2.74993	253.21	140.825	22.9968	83.5821	1.45136	19.9848	2.2814	5.13563	3.75991	8.01887	3.25027	40.9862	16.5175	0.618294	7.93217	2.10203	1.3946	44.1894
SL000581	2794-60_2	Superoxide dismutase [Cu-Zn]	44.0947	65.2588	130.379	636.21	6.12177	1.82235	4.02743	8.99468	1.3486	269.967	8.94983	72.4095	52.9216	2.73143	77.1501	4.66435	3.96541	8.21407	4.3233	5.60629	3.13451	4.69165	57.3464	1.84683	10.0352	24.7971	7.01896	0.741134	2.69195	2.28396	2.46116	49.1704
SL002077	2795-23_3	Alkaline phosphatase, tissue-nonspecific isozyme	5712.94	7187.57	6100.75	5218.79	2120.77	2874.95	1769.33	2770.75	3348.12	8422.72	17798.3	29520.3	2218.93	1962.62	2523.12	4311.63	5078.23	4870.92	1257.02	16337.9	3088.84	5725.58	839.734	5893.22	227.836	4267.32	1519.46	462.738	254.138	339.885	10.6624	6557.87
SL000424	2796-62_2	Fibrinogen	4545.3	2913.96	4859.64	4355.87	1672.04	396.473	1209.23	1254.22	744.15	7799.88	589.811	7356.59	1859.71	98.3087	2158.71	3727.89	3947.11	1633.78	221.528	1186.13	141.717	654.036	172.081	479.967	13.6999	2174.54	1206.89	23.9538	780.106	27.3426	242.505	1076.06
SL000020	2797-56_2	Apolipoprotein B	58.1145	1.28461	39.8549	47.1794	0.54701	0.25186	0.742863	1.31809	0.441554	4154.73	1.37827	5.24901	175.333	0.191738	51.8979	53.4039	12.5122	1.80388	0.235051	1.75317	0.542482	1.2458	1.60443	0.60285	1.35699	2.02786	0.389052	0.700188	1.29516	0.571803	0.222885	1.96983
SL004415	2805-6_2	Angiotensin-converting enzyme 2	0.518639	1.29564	1.42547	0.646136	0.275549	0.202214	0.177038	0.220213	0.312546	6.72039	0.715986	1.68238	0.786238	0.243037	0.338185	0.349045	0.370325	0.447172	0.157043	0.65503	0.448848	0.251811	3.07481	0.131574	0.731311	0.967649	0.188805	0.405372	0.101623	0.373621	0.0596454	1.19193
SL004128	2806-49_2	Activin receptor type-1B	2.15131	6.19977	3.46185	6.23836	1.75796	0.862135	0.734532	0.537234	1.06398	11.0613	1.61097	12.1669	0.605861	1.02092	0.74508	2.23493	1.65729	1.15049	1.1147	1.85592	1.19643	1.56167	4.14443	1.3301	1.70639	15.9872	0.775816	0.691998	0.419106	1.24757	1.25412	16.4989
SL004625	2809-25_2	A disintegrin and metalloproteinase with thrombospondin motifs 4	2.04966	0.614739	0.940613	0.848173	0.0964831	0.104134	0.0874774	0.15	0.166248	35.2485	0.853217	1.642	0.210197	0.12278	3.44304	4.77375	0.368491	2.16857	0.145752	0.802733	0.735695	0.291571	2.13382	0.399508	0.528169	0.807776	0.11786	0.49136	0.040649	0.43535	0.044734	1.30485
SL001995	2811-27_1	Angiopoietin-1	1.45426	6.87515	1.53456	1.58008	3.37527	1.4155	2.23623	0.529787	1.47894	29.9217	5.63839	6.59492	0.510582	0.552509	2.10533	0.97941	0.793815	2.95655	1.68334	8.36127	3.62497	2.76551	11.8132	2.49513	10.6121	20.0009	0.831885	1.51093	2.08361	1.20858	0.227594	5.77147
SL006924	2813-11_2	Agouti-related protein	135.605	186.473	396.117	155.976	62.0149	42.339	150.496	72.3819	28.5241	136.338	37.4819	799.64	63.9878	47.5948	45.2641	157.57	180.247	38.8758	31.6067	46.8796	21.353	30.2306	63.6355	15.7889	8.31257	1515.23	56.995	1.64606	58.6527	8.99291	73.5176	989.367
SL001902	2816-50_2	Basal Cell Adhesion Molecule	5.30049	15.3354	5.68247	5.33682	3.47993	3.34077	2.94368	3.35957	3.82636	10.158	2.16586	43.1227	0.979706	3.34112	1.75534	0.527909	2.58311	2.50286	1.8373	4.12926	2.16547	5.34105	4.95003	4.13862	3.37216	46.5229	2.47048	1.43313	1.63192	3.33335	0.768326	59.7974
SL002081	2819-23_2	Cadherin-5	197.504	39.3709	87.6007	293.416	43.4591	4.43902	11.2985	7.75426	5.18826	1756.3	65.8289	101.454	33.054	3.84065	217.614	62.5659	56.2784	5.67648	4.24734	24.3774	25.4268	25.5213	10.1641	21.5447	26.0103	72.5064	8.57745	2.12104	12.3745	2.74531	7.98149	47.8028
SL004726	2822-56_2	CD97 antigen	6.45394	3.15915	4.17215	5.20912	0.711359	0.880298	0.744946	0.908511	0.893747	47.1769	2.64318	9.74432	1.36301	0.626513	4.74639	2.15852	1.2668	1.16352	0.485499	2.65223	2.02279	0.952024	11.537	0.916237	2.77086	4.2829	0.85477	1.6133	0.517224	1.29955	0.253493	5.90948
SL004704	2823-7_1	COMM domain-containing protein 7	21.3098	12.598	12.8001	20.5601	3.17658	1.8054	3.85248	1.38085	1.43106	114.35	6.89137	20.5115	3.04094	1.22443	13.1076	4.19375	2.45111	2.10779	0.853985	3.26873	1.1563	1.2701	25.1157	1.4545	2.67335	12.5121	1.59397	1.12194	2.08186	1.0299	0.649036	9.46018
SL004644	2826-53_2	Ectodysplasin-A, secreted form	1.22399	0.650576	1.74062	1.97843	0.175796	0.82823	0.165235	1.03511	1.36323	15.5106	1.01431	2.463	0.171649	0.287607	0.978051	1.99181	0.641652	0.451514	0.173466	1.09814	1.07902	0.360046	5.28445	0.246403	1.06446	2.94502	0.262038	0.659241	0.128956	0.594545	0.320986	7.3398
SL000427	2827-23_2	Fractalkine	30.0541	69.4076	35.5615	59.0652	17.8878	9.76561	9.92382	14.5383	11.3035	1541.44	5.17897	103.244	13.4715	8.46171	35.0606	31.6346	14.1182	5.61787	3.52269	8.81722	4.99827	11.8793	12.0163	8.15283	8.14193	124.616	5.14807	2.79666	4.51415	7.67711	12.035	58.204
SL004645	2828-82_2	Kunitz-type protease inhibitor 1	18.225	27.145	21.8838	12.5053	5.20437	5.48158	6.11439	9.07234	8.11022	126.18	9.02739	51.2385	18.394	2.57669	4.29011	12.649	4.39623	4.16999	2.25916	8.81722	2.43002	2.23317	12.0731	5.03811	7.23185	47.6167	2.98426	1.62558	1.62035	3.66474	6.18114	64.1135
SL006915	2829-19_2	Interleukin-27	4.97063	13.913	18.0171	37.9562	5.16757	0.806435	3.23111	0.93617	0.589182	26.2209	2.23149	16.6084	1.00662	0.889733	2.42849	1.81642	2.09545	0.974662	0.828324	1.55409	1.11915	0.97853	5.52546	0.557397	40.6853	6.50428	0.814721	0.683809	0.655291	0.714754	0.983364	9.13397
SL002763	2831-29_1	Kallikrein-11	1.92519	3.96686	2.39275	1.67919	1.14635	0.702301	0.32561	2.03085	1.92847	36.5699	8.53217	12.3554	1.69248	2.8088	1.01885	2.45026	7.148	4.11572	4.92376	3.38432	12.9661	2.11831	22.4538	0.550221	2.60834	7.62339	3.29207	1.13422	7.97387	1.03314	0.110658	4.34115
SL003800	2833-20_1	Kallikrein-4	0.798704	2.34869	4.56246	9.00588	0.128372	0.220377	0.0888659	0.274468	0.432244	14.1118	1.31861	4.19921	0.246563	0.256492	0.457354	0.699826	0.350159	0.564392	0.214523	1.38712	0.502353	0.60744	8.99427	0.387547	2.99025	2.10358	0.312386	0.876258	0.165049	0.721252	0.331189	2.59716
SL003915	2834-54_1	Kallikrein-8	3.73627	10.9854	3.45215	4.94418	9.9999	1.68915	0.676908	1.90426	11.0349	93.399	10.5489	24.3608	2.05469	3.75403	3.30884	4.11213	19.1029	11.8001	6.29403	14.462	11.2034	4.48843	55.4184	0.966474	3.79469	5.87321	4.61141	1.78118	0.960509	1.41001	0.10124	4.5168
SL004301	2835-1_4	X-ray repair cross-complementing protein 6	1.78619	0.860083	1.04486	0.804335	0.250202	0.104134	0.166624	0.132979	0.297916	7.63916	1.4976	2.463	0.297476	0.156418	0.646308	0.269164	0.355658	0.507953	0.219655	1.05961	0.607877	0.355628	1.76555	0.363624	1.26761	0.992892	0.215123	0.704282	0.0669307	0.584799	0.0549365	1.5056
SL000695	2836-68_2	Neutrophil gelatinase-associated lipocalin	2837.61	9.92404	2397.72	1021.95	0.0964831	0.42017	0.18884	8.06915	0.945616	1472.79	19.5226	8.54647	22.3332	0.200148	1488.18	2587.18	370.686	1.77349	0.200153	2151.56	889.542	702.839	187.05	470.695	117.449	480.265	261.015	32.5649	67.7742	43.9606	31.9299	1259.05
SL000134	2837-3_2	Hepatocyte growth factor receptor	4.85861	8.49057	3.34306	2.93144	1.39246	2.33697	0.995576	2.22128	10.6159	32.3219	2.61335	13.8089	0.425485	1.31694	2.02159	1.24163	2.80127	3.06291	1.07364	2.9091	1.21724	1.90405	12.3615	2.03582	2.78711	25.4618	1.60427	1.74023	1.33932	1.75765	2.14802	22.6467
SL003332	2838-53_1	Matrix metalloproteinase-17	2.1119	4.41068	2.62063	6.19071	0.33115	1.06314	0.275623	0.860638	1.02143	91.2208	2.88184	6.48724	0.592769	0.994011	1.50948	3.02506	0.592153	1.05281	0.46497	2.84489	1.51003	1.29882	74.5903	0.8349	3.07151	5.86479	1.03785	1.62558	1.21562	1.27681	0.198556	6.23569
SL004649	2839-2_1	Tumor necrosis factor ligand superfamily member 4	1.03728	0.929	0.795158	1.32467	0.16026	0.208268	0.122885	0.214894	0.347125	22.0968	1.27684	3.09557	0.291657	0.240514	0.64094	0.935996	0.357492	0.484075	0.225813	1.16236	0.502353	0.501414	9.39504	0.287072	1.27573	1.80067	0.281491	0.777986	0.229877	0.539314	0.0580757	1.68125
SL004650	2841-13_2	Secreted frizzled-related protein 3	6.13653	3.71049	4.76852	5.12906	0.976278	1.09341	1.01779	1.13085	0.816608	71.5758	2.42242	8.76182	1.49247	1.06129	5.44101	3.83602	1.75446	1.11142	0.549137	2.02289	3.58633	0.792985	17.1328	0.590889	1.84453	8.43958	1.13054	1.40038	0.725726	0.942176	0.206404	6.82539
SL001897	2843-13_2	Kunitz-type protease inhibitor 2	14.9202	44.0241	46.5822	102.595	3.233	11.5795	11.195	14.6149	3.88221	17.4565	9.97011	190.983	8.86899	7.91341	4.65836	23.9556	39.1848	5.26187	4.35512	19.1693	4.98043	10.3375	15.9414	12.8441	20.0785	237.082	10.8946	6.55965	5.3443	13.8045	25.9614	368.546
SL003199	2844-53_2	Tyrosine-protein kinase receptor Tie-1, soluble	5.19054	9.75588	4.24488	21.8543	6.41695	0.285764	0.569297	0.582979	0.426924	96.8005	0.835317	5.43744	0.114917	0.413751	1.64261	0.444555	1.75629	0.623002	0.308954	0.815577	0.673272	1.30765	1.52725	0.382762	1.91766	5.04019	0.719746	0.671525	0.826297	0.58155	0.683567	3.85183
SL000605	2846-24_2	Ubiquitin+1, truncated mutation for UbB	992.7	2134.31	2609.58	2055.21	622.864	64.2763	377.929	306.295	123.82	4348.64	438.971	2064.64	1099.89	59.9199	1109.36	1582.79	500.311	232.104	453.643	195.565	884.031	255.324	607.635	204.737	937.321	1244.62	169.666	14.5443	108.544	57.3688	164.934	1293.37
SL004652	2848-2_2	Wnt inhibitory factor 1	4.5495	2.19156	2.50669	3.39079	0.363038	0.405639	0.266598	0.556383	0.433574	36.317	3.4427	3.84928	0.638591	0.293494	3.30884	1.89457	0.438156	0.590441	0.279187	1.57336	1.52044	0.753226	8.99156	0.480845	1.03196	2.07834	0.410793	0.683809	0.292953	0.52307	0.0698479	2.2584
SL004768	2849-49_1	Allograft inflammatory factor 1	979.742	130.76	851.738	81.0377	67.409	14.4989	42.2759	36.35	28.4975	2303.16	374.813	209.516	45.3494	11.2688	711.978	28.4741	14.1512	35.3461	2.84012	67.3718	5.44414	67.3927	84.3576	76.1673	16.4545	47.1119	9.17819	4.11104	4.67884	4.0676	4.63193	88.5293
SL000320	2851-63_3	C5a anaphylatoxin	48.1338	6.40101	15.4886	25.6129	6.78407	0.800381	3.04643	2.8234	1.24087	1739.69	3.01907	15.5721	23.9028	0.550827	28.0307	73.1518	24.3314	2.47464	0.939178	2.66507	1.6869	1.45565	3.79105	1.12197	1.19447	5.90687	2.6856	0.91311	7.59646	0.679016	0.616074	7.75384
SL006911	2853-68_2	Serine/threonine-protein kinase Chk1	2.42723	1.76979	2.15517	2.90475	0.437445	0.613908	0.389483	0.646809	0.839218	29.5037	2.48208	7.29478	0.457487	0.511302	1.82083	1.71397	0.548154	1.02242	0.473182	2.51095	1.48031	0.879131	16.7172	0.830115	2.93337	3.8117	0.544673	1.75661	0.319936	1.25082	0.200911	5.14413
SL000409	2855-49_2	Mitogen-activated protein kinase 3	1.30075	2.12816	1.30668	1.85264	0.10466	0.587269	0.0992799	0.253191	1.4949	18.5043	1.7661	2.48992	0.147647	0.38684	1.05857	0.444555	0.482155	0.418953	0.179624	0.944014	0.933367	0.441774	4.10517	0.289464	1.87703	1.86798	0.279202	0.573253	0.139819	0.461341	0.0808352	1.73144
SL006914	2857-70_2	Glucocorticoid receptor	0.802853	3.77389	2.67396	1.39329	5.86339	10.3747	3.63656	0.548936	8.58503	24.022	6.48564	12.2342	0.424757	5.72103	0.476679	0.430662	0.339159	11.8718	8.21653	1.1174	0.465197	0.397597	2.27192	0.272718	1.16197	1.38837	0.207113	1.00319	0.0700846	0.666021	0.0470884	2.28349
SL004725	2858-29_2	Histone acetyltransferase type B catalytic subunit	0.470924	0.700196	0.647278	0.705222	0.085036	0.136828	0.0958085	0.179787	0.238067	16.1093	0.811451	2.07269	0.208742	0.169032	0.383276	0.65294	0.346492	0.329952	0.122144	0.950436	0.554372	0.311451	8.13722	0.193773	1.00758	1.10228	0.175073	0.54459	0.138767	0.43535	0.0423796	1.45541
SL004723	2859-69_2	Histone deacetylase 8	12.4266	8.82688	13.6389	18.231	2.60014	4.927	3.03116	1.79362	2.88872	183.102	11.5751	16.8641	3.24241	2.87187	9.82668	8.6775	2.54827	8.353	0.967918	1.96509	2.19371	1.08456	29.6758	0.643519	1.91766	6.87451	1.38113	0.85169	1.40134	0.773234	0.291164	5.89693
SL004718	2860-19_2	Importin subunit alpha-1	0.916953	0.981377	2.58426	2.10804	0.258379	0.15378	0.189534	0.17234	0.381705	15.8512	1.05011	1.96502	0.759327	0.310313	1.39139	0.863061	0.361158	0.453684	0.274055	0.738514	0.585584	0.318078	2.77559	0.162674	0.739436	1.00131	0.168208	0.470887	0.213057	0.389866	0.0635694	1.19193
SL003793	2864-2_3	Dual specificity mitogen-activated protein kinase kinase 1	8.56376	3.88967	2.33941	1.45809	0.17089	0.259125	0.788685	0.232979	0.296586	9.11537	1.30071	5.39706	0.109826	0.284243	0.749374	0.46713	0.340992	0.464538	0.151911	0.944014	0.520188	0.304824	2.85412	0.20095	0.926327	3.10489	0.217411	0.610105	0.392473	0.471088	0.0706327	2.47169
SL004724	2865-77_2	Histone acetyltransferase KAT6A	3.35456	5.29006	3.63639	6.71867	0.207684	1.26777	0.244381	1.50106	0.851188	81.2847	2.11813	5.82775	0.580405	0.837593	2.59597	3.09452	0.361158	0.883491	0.390041	2.23481	8.56825	0.976322	39.7519	0.404292	1.85265	5.46091	1.08706	0.970436	1.06739	0.679016	0.105164	6.14787
SL000554	2869-68_3	Protein kinase C delta type	45.439	34.3096	60.0029	169.438	24.7389	8.92891	8.2916	8.49043	8.58237	439.515	16.6347	46.2317	13.8468	9.17232	90.1729	16.4937	13.3409	5.35955	5.64636	8.22641	6.11593	9.39875	106.608	8.08824	8.27194	66.2377	5.21559	2.91131	7.45209	3.25213	3.73725	66.1586
SL004009	2870-29_2	Ras-related C3 botulinum toxin substrate 1	65.6804	147.187	7.89824	59.0481	42.6848	106.05	37.6798	33.1436	114.18	2075.8	50.9901	532.129	58.1169	52.4488	31.8634	41.2828	17.6436	11.5006	2.88938	38.9165	4.2596	47.0755	55.3385	29.9392	11.8716	925.3	27.0105	15.0602	34.1582	39.6916	108.588	975.315
SL006922	2871-73_2	DNA repair protein RAD51 homolog 1	7.49122	3.47341	4.76852	6.12781	0.681106	0.68777	0.75536	0.671277	0.513373	47.9976	1.54534	5.9758	1.50411	0.470095	5.64715	1.85463	0.951478	0.770612	0.313059	1.34859	1.82066	0.56768	7.13394	0.366016	1.73889	2.97026	0.649946	0.72885	0.461156	0.562057	0.0847592	3.23704
SL006923	2875-15_2	TATA-box-binding protein	1.47086	1.6733	1.33577	1.4295	0.385115	0.678083	0.614424	0.558511	0.772719	8.5476	3.07874	8.97716	0.299658	0.449912	0.893237	1.08708	0.582986	1.05932	0.547084	3.25589	1.15036	1.19279	2.76476	1.12197	3.78656	5.02336	0.639647	2.01867	0.199741	1.68617	0.350809	6.54936
SL004305	2876-74_2	DNA topoisomerase 1	1.58289	1.34526	1.13213	1.70397	0.134913	0.492821	0.138853	0.371277	0.845868	39.8165	3.30547	7.87352	0.202196	0.38684	0.665633	0.705036	0.353825	0.649051	0.275082	1.79812	1.22319	0.671497	5.49161	0.497591	1.76327	2.31394	0.347858	1.04414	0.252304	0.847958	0.134202	3.3876
SL004306	2877-3_1	SUMO-conjugating enzyme UBC9	37.3752	12.0522	112.178	259.009	4.10626	4.56617	4.06561	6.22872	11.2051	2282.88	24.7373	92.45	97.5669	3.32094	106.839	48.0362	5.8757	4.72136	1.30869	5.94023	1.81174	6.81879	77.2819	2.04299	2.3727	29.0968	2.05511	1.65424	1.92312	1.24432	1.88511	29.0079
SL006372	2878-66_2	Tyrosine-protein kinase Yes	1.56007	2.38728	1.25819	1.51909	0.344232	0.553364	0.211751	0.265957	0.485443	12.1297	1.17541	7.05252	0.190559	0.330496	0.89431	0.623419	0.353825	0.670758	0.216575	1.16236	0.954174	0.441774	3.55953	0.368409	1.14572	1.8764	0.263182	0.761608	0.119494	0.620536	0.0674934	2.37132
SL000248	2879-9_2	Alpha-1-antichymotrypsin	5213.51	6612.93	1717.15	524.626	2034.2	2939.95	1700.63	2316.95	1285.6	1783.83	1.5692	30929.6	722.192	1216.75	1831.78	0.7936	4491.36	32.8606	653.757	12.8309	0.538023	1.40705	171.752	91.3151	8366.14	19357.5	3441.93	666.575	925.575	1834.28	1813.79	26946.7
SL000323	2888-49_2	Complement component C7	199.348	267.684	233.515	328.012	72.1776	42.1053	36.6433	54.7585	56.3766	2839.45	44.8923	409.033	43.6147	32.1464	73.517	131.83	111.745	28.9186	36.3375	53.5648	22.2656	64.9806	43.8286	38.9771	67.1099	509.261	49.7495	31.7582	82.9423	42.2127	59.169	390.402
SL002783	2889-37_2	Cardiotrophin-1	2.43345	3.82076	2.24244	3.57567	1.03842	0.366892	0.580405	0.306383	0.465493	18.303	1.36037	5.04713	0.336024	0.321246	1.54062	0.7936	0.830481	0.516636	0.249421	1.45776	0.885807	0.479325	3.89801	0.356447	2.1208	3.15538	0.324973	0.749324	0.316081	0.724501	0.289594	3.40015
SL003303	2890-59_2	C-C motif chemokine 28	12.3436	8.36927	5.26065	8.96014	0.867531	2.46774	6.3796	6.19894	1.76887	28.4868	4.04532	17.066	2.72965	1.17986	5.36371	15.5212	6.50452	1.79737	0.726708	3.96229	1.55759	2.13377	3.8953	1.59325	5.10292	7.76643	1.03328	2.48956	0.79616	2.08578	0.517188	12.6094
SL004330	2891-1_3	B-cell receptor CD22	1.42522	1.95724	1.87638	2.1252	0.183154	0.354783	0.154821	0.326596	0.388354	21.8387	1.10381	2.78602	0.78551	0.273311	1.02207	1.07492	0.348325	0.455855	0.149858	0.950436	0.713401	0.397597	13.1604	0.215304	0.65818	1.84274	0.286068	0.556874	0.236886	0.402861	0.0439492	1.80672
SL003329	2900-53_3	C-C motif chemokine 14	23.0172	5.40309	11.6437	17.2722	3.33603	1.43972	5.2653	2.15638	0.911037	222.583	2.97134	7.90044	2.62419	1.39851	6.73256	10.3116	5.25054	2.19896	1.204	2.18343	2.88184	1.75826	1.8522	1.58129	1.96641	12.5205	1.27586	0.945868	2.47469	2.0403	1.26119	33.8885
SL000480	2906-55_3	Interleukin-4	0.962594	1.61817	1.47153	0.970157	0.181519	0.286975	0.160375	0.332979	0.425594	10.891	1.28877	3.09557	0.768055	0.253128	0.701062	0.699826	0.359325	0.573075	0.216575	1.15594	0.648006	0.554427	6.76026	0.356447	1.34886	2.32236	0.274625	0.769797	0.158391	0.594545	0.069063	2.79791
SL002621	2911-27_2	Midkine	272.632	41.386	142.85	63.1841	0.995902	27.581	46.4928	133.248	5.59922	339.824	47.261	483.205	88.7772	8.63242	74.3093	220.626	52.5201	1.95366	2.7385	8.11082	4.10057	6.85413	29.7476	1.95687	3.42091	121.099	6.84159	2.15789	6.70744	4.69139	10.7173	193.357
SL003302	2913-1_2	C-C motif chemokine 23	23.2558	9.81377	10.754	34.2338	4.87567	2.60578	6.40598	1.51596	0.67297	138.377	8.23384	15.5586	2.81475	2.16631	9.66564	12.0707	4.2074	1.47827	0.649726	2.00362	1.28858	3.99806	2.12028	0.779878	1.19447	7.65705	0.505768	0.986814	0.966116	0.867451	0.978655	33.3365
SL000131	2915-6_2	Proliferating cell nuclear antigen	0.217828	0.328045	0.375761	0.304961	0.0842183	0.0944473	0.0826175	0.0978723	0.190187	3.42214	0.889016	1.74967	0.109826	0.116052	0.179291	0.269164	0.346492	0.290879	0.0995631	0.706405	0.448848	0.251811	1.70868	0.150713	0.836945	0.664733	0.119004	0.507739	0.0395978	0.409359	0.0431644	0.82808
SL002541	2917-3_2	Tumor necrosis factor ligand superfamily member 11	2.06003	0.72225	1.05213	1.75353	0.135731	0.187684	0.194394	0.189362	0.279296	9.52314	1.04415	3.59356	0.309113	0.191738	1.36777	0.555693	0.504155	0.466709	0.160122	0.892639	0.499381	0.404224	1.34447	0.155497	0.934453	1.17801	0.224277	0.511833	0.145425	0.451595	0.0635694	3.92711
SL000006	2925-9_1	Plasminogen activator inhibitor 1	0.504117	0.344585	0.589096	0.733813	0.0866713	0.0980799	0.0860888	0.153191	0.288606	20.7496	0.769685	1.70929	0.314204	0.109324	0.28021	0.717192	0.351992	0.329952	0.0964839	0.712827	0.340352	0.320287	5.18426	0.157889	0.739436	0.799362	0.123581	0.663336	0.0637769	0.367124	0.0439492	1.53069
SL004668	2937-10_2	Apolipoprotein E (isoform E3)	4144.07	3764.87	166.249	102.476	312.085	443.439	314.163	171.395	100.324	10278.8	66.0497	2338.85	572.883	83.9712	1508.42	37.7472	98.5155	19.8883	10.6204	49.6924	6.17389	116.818	251.119	30.7238	12.2291	2256.68	330.677	21.2267	559.721	47.9438	70.5008	2124.89
SL004669	2938-55_2	Apolipoprotein E (isoform E4)	2882.29	3652.26	626.495	497.714	407.907	456.131	367.815	322.73	227.487	8031.84	163.364	1678.76	1040.63	105.571	1153.64	641.777	332.148	103.084	54.2137	109.095	44.4003	162.706	193.208	72.61	64.6479	4093.4	338.741	21.8573	553.285	102.97	267.963	3047.35
SL004670	2939-10_2	Artemin	0.462626	0.363881	0.390306	0.527964	0.0866713	0.0956582	0.0874774	0.115957	0.207477	7.88691	0.883049	1.92464	0.154193	0.111006	0.321007	0.451501	0.355658	0.275684	0.110854	0.732093	0.77731	0.315869	5.67168	0.160282	0.780065	0.976063	0.0984073	0.487265	0.0784947	0.334635	0.0455188	1.01628
SL000396	2942-50_2	Cytochrome c	52.2746	115.758	118.971	85.1394	15.3866	1.35375	11.0055	3.36489	29.6998	1794.22	33.7528	364.214	530.022	1.3716	279.977	227.999	19.948	129.877	23.0976	16.9345	13.5442	21.0351	8.75868	43.6875	10.2627	64.5127	17.0588	3.09557	16.8157	3.87916	9.37531	40.9774
SL000398	2943-5_2	Cytochrome P450 3A4	228.442	120.58	93.9983	265.728	23.3211	47.9478	44.4621	13.7851	18.7248	1931.15	49.9102	361.321	35.1101	11.4454	128.191	26.6368	33.1972	13.96	11.5842	15.329	4.40823	8.2899	13.9484	6.71269	6.67118	515.824	41.386	3.7589	38.4116	6.46527	11.3099	329.588
SL005156	2944-66_2	Neuroblastoma suppressor of tumorigenicity 1	1.6306	2.3101	2.5576	6.04395	3.34257	0.285764	0.563049	0.434043	0.401654	19.0411	1.07995	3.53972	0.431303	0.240514	1.03495	0.986356	0.364825	0.527489	0.277135	1.05961	0.584097	0.417477	5.35892	0.27511	1.75515	3.93791	0.426813	0.671525	0.392824	0.555559	0.211113	2.81045
SL000007	2945-25_1	Estrogen receptor	1.55592	2.35972	1.56365	3.74149	0.170072	0.385055	0.163846	0.387234	0.408304	51.2598	1.12171	3.64739	3.83082	0.403659	2.55839	7.31605	0.344659	0.427635	0.18373	1.16878	0.618281	0.614067	23.5668	0.265541	0.861322	2.60844	0.497758	0.642862	0.375653	0.487332	0.0486581	2.19567
SL003327	2946-52_2	Complement factor D	48.5508	12.6449	19.828	15.7932	3.10627	2.75714	14.7788	2.98511	2.73843	330.043	4.58828	31.6691	1.30555	1.86356	28.4655	2.13247	8.15814	1.99057	1.76545	3.69257	3.55512	2.44743	7.51847	2.18414	3.3234	48.332	3.82415	1.58873	8.69294	1.84536	0.9763	21.7057
SL005168	2948-58_2	Growth hormone receptor	5.53906	16.2396	29.0572	3.48418	18.5297	1.97734	4.44885	3.2117	7.10742	31.2947	9.38538	30.377	0.813876	4.16106	5.58702	5.87993	4.17257	1.9732	2.10314	6.92277	2.46718	2.99523	6.4678	1.77745	4.62351	82.5531	5.87469	3.41495	7.44683	2.0468	2.54042	14.4412
SL004067	2949-6_2	Group 10 secretory phospholipase A2	1.77789	1.18537	1.76244	1.47525	0.396562	0.720464	0.391565	0.592553	0.534652	24.2543	1.7124	5.42398	0.71496	0.347315	0.727902	1.55941	0.505988	0.573075	0.213496	1.31648	0.81298	0.558845	15.1953	0.346878	1.37324	2.78515	0.315819	0.85988	0.456951	0.705007	0.0714175	3.23704
SL005171	2950-57_2	Insulin-like growth factor-binding protein 4	2054.75	3159.04	682.202	673.876	301.399	319.509	470.071	296.913	39.1147	5631.85	91.0675	3310.57	1138.77	105.529	833.038	490.907	643.349	52.356	55.1241	119.883	17.7236	107.671	273.998	88.9204	30.13	4850.43	231.341	20.072	233.86	81.966	45.2324	3246.7
SL000047	2952-75_2	Insulin-like growth factor I	115.92	42.6734	168.75	262.871	44.7101	3.87839	19.9441	16.617	17.9867	2232	26.8793	45.4511	37.1525	7.70569	136.278	16.2888	60.3519	22.2848	13.5365	27.7232	9.98465	14.5587	58.5799	16.088	11.8229	70.8487	26.1809	2.71886	51.3814	9.03514	7.00598	41.1782
SL000506	2953-31_2	Luteinizing hormone	1.83183	8.74694	7.27763	4.32663	73.5864	0.425013	49.0054	1.15106	0.449534	30.4534	14.3675	6.63529	5.01781	0.586147	1.9969	2.08732	0.357492	49.8098	8.84675	1.11098	12.8769	0.689168	26.1975	0.404292	0.991332	354.807	31.186	0.720661	9.48314	1.25732	1.49349	9.17161
SL003192	2960-66_2	Properdin	4229.44	1865.27	2462.37	2304.12	811.901	220.017	350.175	321.168	295.18	8016.48	2972.02	3897.77	1378.01	42.9048	2000.98	2730.5	1497.74	283.201	117.375	1053.01	291.447	666.412	176.783	337.252	12.4729	241.29	210.136	30.0344	421.404	21.2574	26.0148	222.967
SL000048	2961-1_2	Vitamin K-dependent protein C	195.334	126.545	6.54308	9.47857	5.07354	8.21207	5.16116	1.27553	2.92995	1609.48	3.53816	111.319	4.79743	7.01863	25.0622	2.79931	2.08262	4.07448	1.30459	5.45859	1.54273	4.95229	10.3008	4.05249	1.71452	39.5642	12.3146	1.13832	16.6745	2.67383	0.521112	74.8032
SL002561	2962-50_2	Parathyroid hormone-related protein	1.20532	0.725006	0.833946	1.19507	0.14636	0.369313	0.239521	0.220213	0.305896	11.2678	1.13364	5.92197	0.314204	0.510461	0.833115	0.736294	0.355658	0.445001	0.182704	1.05961	1.03889	0.426312	4.34617	0.20095	1.11322	2.82722	0.287212	0.601916	0.28209	0.571803	0.10124	2.57207
SL004362	2966-65_2	Stem Cell Growth Factor-beta	7.76506	4.02751	3.76003	5.43593	2.25999	0.848815	0.933786	0.719149	0.502733	74.1979	1.4618	5.93542	2.15579	0.376749	2.27926	5.72364	6.04619	1.05498	0.402358	1.36144	0.774338	0.726719	3.12085	0.452138	3.26652	5.83955	1.63516	0.995004	2.1982	0.685514	0.350024	5.93457
SL001720	2967-8_1	Vascular cell adhesion protein 1	30.7885	8.7304	5.81338	98.9217	1.50939	0.950528	2.1425	1.07766	0.758089	113.096	1.49164	11.1844	2.55145	0.791341	12.6052	4.28579	6.88401	0.607807	0.245315	1.3229	0.71786	0.770896	41.1153	0.430607	2.08017	5.2842	1.74387	0.933584	4.07226	0.873949	0.306075	4.59208
SL004686	2968-61_1	Tumor necrosis factor ligand superfamily member 15	5.00175	15.1038	1.28728	1.25225	2.05476	1.71337	1.96685	0.359574	1.47495	22.3445	1.86156	17.4429	0.315659	0.946918	2.2814	0.866534	0.373991	1.55859	0.448547	2.15775	0.637602	0.678124	15.2833	1.54062	1.59263	7.94314	0.822731	1.01957	0.842066	1.46849	0.273898	12.0323
SL004851	2969-11_1	Serine/threonine-protein kinase receptor R3	4.59307	15.8316	8.12612	22.6739	2.43824	2.29459	2.1786	1.4883	1.79015	50.4494	3.04294	19.1253	1.99505	2.64986	2.0742	3.645	2.56477	1.68883	1.04079	2.97332	1.21278	2.23759	27.871	1.82769	5.72048	23.7453	1.82626	1.70338	1.00887	1.96882	1.37655	27.2388
SL000136	2970-60_2	Amphiregulin	3.05167	25.9707	17.0886	1.84883	1.88714	0.928732	2.37716	2.95319	0.837888	27.7177	1.99879	13.0418	13.1006	0.624831	2.59382	2.56661	1.16414	1.07234	0.384909	1.90087	0.77731	0.72451	12.3751	0.822939	1.99892	11.3678	1.63745	0.884448	1.44549	0.730998	0.175797	10.8027
SL004078	2972-57_2	Bone morphogenetic protein 7	7.75469	1.84973	9.7625	2.2834	0.236302	1.00259	0.994187	0.406383	0.766069	8.16564	1.09188	5.49128	12.7551	1.20509	1.39568	20.8385	0.709484	0.876978	0.399279	1.54767	0.82487	0.777523	2.05394	0.63395	1.2026	31.3013	1.19805	0.753418	1.23139	0.792727	1.0179	32.2826
SL000668	2973-15_2	Platelet glycoprotein 4	1.44596	2.18053	2.03638	1.96128	0.253473	0.398374	0.227025	0.53617	0.738139	53.6909	1.8019	5.10097	0.780419	0.856935	1.10581	1.36145	0.357492	1.28942	0.358222	1.82381	0.829329	0.779732	15.5514	0.614812	2.1208	3.04599	0.630493	1.13422	0.401234	0.919434	0.120076	4.52935
SL004855	2974-61_2	Contactin-1	339.586	610.017	438.163	239.898	259.831	303.035	330.851	326.779	274.45	3139	189.396	1614.27	90.3388	182.334	145.444	298.147	304.132	285.695	235.958	409.773	206.84	116.573	301.77	365.882	135.26	2714.16	221.993	64.36	158.522	120.94	277.616	1961.01
SL002655	2975-19_2	Connective tissue growth factor	2.53511	6.61327	15.8765	4.41812	0.814383	0.636914	0.795627	1.09362	0.807298	22.1174	2.89378	7.94082	5.07527	0.517189	2.69689	3.51823	0.786482	1.10708	0.470102	2.37609	1.04038	0.969695	9.33005	0.906668	2.42145	5.09909	0.771238	1.23659	0.517925	1.04614	0.376708	5.92203
SL004856	2976-58_2	Desmoglein-1	6.95598	28.2146	30.0366	27.6733	9.9582	4.05276	4.51272	2.23936	4.20008	56.0704	4.67778	47.8602	5.8986	6.72429	9.44662	8.71049	31.6078	10.9839	8.54703	6.67232	7.42829	9.65056	28.0456	3.73193	5.3792	23.5265	2.59063	1.39628	2.05313	1.54972	4.39885	13.8013
SL004872	2977-7_2	Tumor necrosis factor receptor superfamily member EDAR	34.6596	186.801	114.115	74.2256	15.1536	51.7341	19.5456	20.6468	45.8391	77.9349	25.7755	319.705	46.3044	32.2087	19.3034	58.65	50.5915	23.2378	17.9901	39.3725	20.1462	34.9179	41.6948	38.7882	39.117	455.62	19.7661	22.1931	9.34718	46.0074	47.9886	470.124
SL003169	2979-8_2	C-X-C motif chemokine 5	1.80901	1.13575	1.31395	1.53243	0.158625	0.232486	0.131216	0.280851	0.420274	18.8243	1.33651	3.74161	0.230562	0.185852	0.747227	0.823121	0.375825	0.453684	0.195021	1.31006	0.857568	0.426312	4.35565	0.263149	1.52763	1.48092	0.238008	0.700188	0.0942637	0.529568	0.0604302	2.29604
SL005160	2981-9_3	Endothelial cell-selective adhesion molecule	105.531	1466.7	980.91	1407.85	548.438	223.263	267.95	217.826	237.339	578.289	160.978	4160.1	121.719	139.791	77.4185	249.795	649.335	98.3236	162.479	197.793	80.4405	550.515	161.177	381.939	619.16	2728.84	200.824	76.1731	112.086	228.624	490.561	2788.08
SL005165	2982-82_2	Galectin-4	0.931475	1.64849	1.36243	0.916789	0.140636	0.190106	0.120802	0.311702	0.313875	10.8239	1.13961	3.00136	0.805148	0.204353	0.420852	0.59737	0.362992	0.451514	0.184756	1.05319	0.811494	0.417477	6.71693	0.289464	1.01571	1.68287	0.24373	0.691998	0.1654	0.549061	0.044734	2.19567
SL003173	2985-35_1	Growth-regulated alpha protein	745.966	304.869	465.878	728.478	54.3756	30.7729	75.9706	90.334	11.7504	6054.8	332.253	894.405	80.5439	5.91529	280.486	262.013	25.5359	33.9569	5.48213	14.6547	13.5517	15.1484	54.7401	4.64578	2.03954	36.0554	18.5143	1.09328	3.70747	1.22158	1.51154	51.8052
SL017610	2986-49_2	Gro-beta/gamma	305.3	83.8554	93.048	136.131	18.3048	4.67878	10.582	21.5043	5.35583	3827.07	47.44	147.497	25.1262	1.28162	250.639	136.213	6.23502	3.74452	1.87528	3.79532	3.63389	5.51555	9.68207	1.81573	2.03142	17.0222	1.45094	1.28572	1.78295	1.28981	0.879769	21.8563
SL005256	2987-37_3	Histone H1.2	478.552	141.47	6.02429	241.779	40.043	2.9206	88.9062	42.5372	3.06827	876.17	10.519	325.991	149.928	0.908234	292.57	0.375093	17.5409	0.481904	0.438283	30.7158	0.457766	2.5645	29.8884	9.7078	0.90195	105.154	11.8581	0.372615	14.9171	1.06238	12.2501	35.8584
SL005170	2988-57_2	Inducible T-cell costimulator	1.79656	3.42931	2.53093	2.96956	0.368762	0.732572	0.660246	0.734043	0.521353	26.4532	2.52385	7.72547	0.959341	0.586988	1.38602	1.77127	0.384991	0.965979	0.378751	2.72287	1.16522	1.07351	17.3562	0.892314	2.90899	4.3418	0.771238	1.65015	0.412798	1.36453	0.218176	6.97595
SL001997	2991-9_2	Interleukin-1 receptor type 1	7.09705	12.8764	6.15762	0.314491	0.795577	4.12057	2.84718	3.41809	4.01255	10.1012	3.6217	35.2357	0.763691	2.78693	0.891089	0.197966	0.856147	6.63595	1.49755	6.4026	3.2326	5.65913	3.54734	5.28929	2.86836	37.6205	2.17297	1.43313	2.35274	3.40808	1.84508	47.4138
SL004850	2992-59_2	Interleukin-17 receptor A	10.267	19.6082	2.42184	1.13598	2.82172	5.55786	4.11768	1.03191	8.39617	34.5569	8.26964	39.906	1.30409	3.76833	2.14076	0.890846	0.375825	4.05277	3.64483	5.34941	2.59202	5.17097	11.6047	4.46875	5.10292	35.3655	6.4308	3.05053	1.99531	5.9487	0.271543	80.3112
SL004861	2993-1_2	Interleukin-18 receptor accessory protein	0.499968	0.396962	0.533338	0.49175	0.108748	0.127141	0.0853946	0.120213	0.242057	6.97847	0.835317	1.91118	0.153465	0.189215	0.39938	0.37162	0.362992	0.369026	0.137541	0.770624	0.619767	0.315869	3.31717	0.191381	0.650054	0.942406	0.120148	0.55278	0.0571189	0.428852	0.0455188	1.65616
SL004875	2994-71_2	Interleukin-1 receptor-like 2	6.8979	11.3878	13.8522	25.4433	1.57398	7.25186	5.484	11.8064	6.74832	27.4855	7.52382	56.8374	4.9138	3.69264	2.80747	8.22947	13.3977	3.00647	3.19731	12.1502	4.03518	6.472	14.406	5.68163	7.77627	142.8	5.22016	3.12423	2.66216	9.09037	7.45332	91.3146
SL005193	2997-8_1	Junctional adhesion molecule B	7.37297	134.512	30.519	280.221	22.0439	1.56565	3.40051	2.23191	1.13181	58.6873	2.13602	23.7821	7.84492	0.903188	5.00191	3.32374	2.29345	1.2091	0.511159	2.2027	0.839733	2.50486	30.6926	1.03346	16.9177	13.5218	2.06884	1.05642	1.62912	1.29955	2.28693	13.0987
SL005194	2998-53_2	Junctional adhesion molecule C	72.1261	260.779	262.916	326.926	30.8811	19.7104	43.1652	41.6447	14.1191	95.5669	16.5094	527.957	42.9776	21.4259	15.1807	45.3915	123.685	6.68153	8.15391	27.6397	4.65048	52.3348	24.7068	33.939	106.739	700.014	34.4986	14.0283	18.5356	32.6058	72.8537	494.702
SL005196	2999-6_2	Limbic system-associated membrane protein	8.74632	25.3256	28.0851	15.8789	15.6622	1.01228	4.27667	0.875532	1.37919	69.4079	1.44987	19.9866	0.451668	0.766953	1.66838	0.463657	6.15252	0.996369	0.573771	1.8495	0.615309	2.64181	2.44252	1.23202	17.1614	19.2183	1.59397	1.51093	2.68879	1.98832	2.89829	13.4249
SL004516	3000-66_1	Mannose-binding protein C	6.78794	7.82345	6.00974	3.94162	1.63858	0.736205	1.08236	1.1617	0.851188	179.391	1.52147	5.747	4.44613	0.936826	2.859	5.28603	1.13481	1.00505	0.350011	1.29079	0.698539	1.02933	53.0138	0.483237	1.33261	5.20848	0.946312	0.85988	1.17987	0.594545	0.104379	4.8932
SL005205	3003-29_2	Natural cytotoxicity triggering receptor 3	1.49368	14.2823	1.0691	0.939661	3.22891	0.688981	1.02265	0.646809	1.06132	4.53188	1.52147	16.6353	0.514946	0.678652	0.562567	0.369883	0.390491	1.08537	0.586088	1.70822	0.652465	1.43356	2.16225	1.0526	1.86891	15.0533	0.952033	0.761608	0.304167	1.1566	0.153822	14.2405
SL004862	3004-67_2	Programmed cell death 1 ligand 2	22.1874	62.8964	2.2279	0.876763	12.9917	11.4887	11.9913	0.540426	7.3508	15.397	3.25177	63.1766	1.60811	9.31276	5.51402	0.843959	0.357492	11.557	1.97792	12.0603	0.618281	1.81348	12.2925	9.76522	1.53575	132.366	4.80136	4.31168	5.49358	10.8838	0.10281	106.91
SL004939	3005-5_2	Tyrosine-protein phosphatase non-receptor type 1	155.498	28.2642	49.758	349.619	17.8404	5.42225	8.56376	4.4117	3.96068	306.877	9.80304	72.5172	13.0206	6.93621	138.146	18.7217	12.1364	5.15116	2.05695	5.69619	3.68145	3.49444	14.1772	2.57408	4.74539	32.412	4.82768	2.55507	19.453	2.06304	1.3946	24.88
SL005219	3007-7_2	Sialic acid-binding Ig-like lectin 9	0.728169	0.374908	0.741824	34.4339	10.3548	3.55267	0.0874774	1.14894	8.81777	787.148	1.40811	3.66085	1.04153	2.76591	95.4722	13.0119	4.3944	7.018	2.27969	1.34217	1.97672	14.3024	4.0307	16.7195	1.73889	97.6316	3.87107	1.18745	1.71252	0.779732	0.0722023	28.3806
SL005059	3009-3_2	Transforming growth factor beta receptor type 3	2.86704	10.4478	5.56368	2.48924	1.27718	1.73759	1.39825	0.945745	6.2017	55.7091	1.5871	10.2961	4.15884	0.859458	2.9932	1.53684	0.408824	2.53542	0.528608	1.67611	0.991331	1.25906	10.5107	0.839684	1.67389	8.69201	0.966909	0.868069	1.48965	0.776483	0.131063	5.20687
SL004687	3010-53_2	Thymic stromal lymphopoietin	1.00408	2.56371	1.22183	0.790993	0.0932125	0.141671	0.111082	0.201064	0.256686	7.88175	0.787585	2.55721	0.698231	0.135394	0.434809	0.451501	0.353825	0.549197	0.160122	0.821999	0.490463	0.304824	5.06241	0.160282	0.877573	1.38837	0.239153	0.511833	0.138767	0.399612	0.0525821	1.25467
SL000384	3022-4_2	Cytotoxic T-lymphocyte protein 4	0.165964	0.339071	0.27879	0.329739	0.296808	0.203425	0.0867831	0.0840426	0.376385	2.58596	0.572789	0.861377	0.116372	0.103438	0.863176	0.227487	0.359325	0.603465	0.528608	0.494484	1.14293	0.223096	0.368273	0.124398	0.438786	0.513275	0.0732333	0.270248	0.040649	0.246915	0.044734	0.79044
SL000250	3024-18_2	Alpha-2-antiplasmin	58.768	55.6187	2.85578	20.4324	1.40064	5.61114	2.07238	1.14574	2.05083	194.886	0.859183	81.4809	0.872789	1.58857	9.99738	4.24411	10.3526	1.96886	0.386962	2.72929	1.06713	5.20631	3.55005	1.93534	1.64951	7.56449	6.29349	1.08099	3.79228	2.38793	0.510125	8.34353
SL000004	3025-50_1	Fibroblast growth factor 2	3.15955	8.60083	8.83158	11.3141	0.796395	1.03892	0.411699	0.656383	1.86995	31.1347	2.53578	6.13731	0.481489	0.514666	1.98724	2.59092	0.637985	1.03761	0.654859	2.4082	0.94377	0.810656	12.0637	0.789447	2.74648	6.52111	1.28044	1.28982	0.573292	1.06888	0.165594	5.03121
SL000338	3026-5_2	Calpastatin	275.926	235.169	550.159	513.101	33.4339	6.77478	21.1133	53.5511	13.2998	2751.92	314.407	104.617	143.217	6.1331	317.362	428.596	85.9758	21.0301	31.0134	102.634	127.211	49.5715	76.9854	58.2851	34.8998	147.815	19.8886	5.33944	16.7831	6.84864	33.6259	153.872
SL003301	3028-36_2	Ck-beta-8-1	2.35047	1.59887	1.6388	3.86348	0.405556	0.312403	0.494317	0.387234	0.424264	21.7561	1.95703	4.32034	0.131646	0.322928	0.903973	1.27809	0.351992	0.477562	0.218628	1.22658	1.0166	0.574307	8.18596	0.34927	1.41387	2.4654	0.31353	0.741134	0.209202	0.695261	0.124784	4.37879
SL005157	3029-52_2	CD209 antigen	10.2566	5.76421	4.64246	7.98617	6.41286	0.437122	1.42185	0.712766	0.70489	180.903	1.53937	6.99869	1.37973	0.428047	5.65037	1.86505	2.18528	0.929076	0.467023	1.05961	0.870944	0.580933	1.75878	0.497591	2.29957	4.02205	0.7289	0.651052	0.830502	0.562057	0.361796	4.55444
SL005158	3030-3_2	C-type lectin domain family 4 member M	1420.89	1124.81	972.398	1142.03	395.932	347.911	408.404	255.972	181.178	4502.5	360.004	4961.44	558.382	208.483	857.407	621.428	850.812	306.916	137.083	233.454	144.205	201.602	135.785	134.725	218.654	2594.63	360.468	33.9857	276.09	77.5833	180.853	2069.87
SL000428	3032-11_2	Follicle stimulating hormone	5.89381	6.32382	7.98309	6.00011	101.83	13.9613	99.4166	8.01383	98.4492	88.7123	26.1096	160.028	25.9735	9.5087	26.9463	40.0481	22.115	80.6082	15.9845	12.2144	108.88	66.3324	68.159	10.0379	5.33044	1095.79	48.3786	21.2472	2.85945	51.4915	9.43809	52.307
SL005164	3033-57_1	Galectin-2	1.09951	4.41344	1.9588	3.92066	0.361403	0.888774	0.301311	0.330851	0.529332	19.0618	1.4976	4.84524	0.194923	0.348997	0.742932	1.12354	0.328159	0.668587	0.270976	1.41923	0.714888	0.58756	10.3428	0.538259	1.82828	2.54113	0.46343	0.962246	0.27368	0.893443	0.147544	3.72636
SL004271	3034-1_2	Glial fibrillary acidic protein	0.945997	0.766356	1.22183	1.57055	0.307438	0.29424	0.137464	0.254255	0.376385	9.43539	1.23508	4.05116	0.176013	0.222854	0.643087	0.718928	0.339159	0.547026	0.220681	1.21373	0.95566	0.424104	1.8021	0.322956	1.25135	1.95213	0.225421	0.814838	0.079546	0.614039	0.142835	2.55952
SL004354	3035-80_2	Interleukin-19	16.64	20.1045	1.52971	3.06486	2.90594	0.201003	0.575545	0.258511	1.13713	166.131	2.19569	4.6972	0.32075	0.19342	2.03662	1.71397	0.353825	1.44788	0.206311	1.16878	0.845678	0.364464	0.900374	0.198558	0.682557	1.25374	0.323829	0.806649	0.629009	0.425604	0.0431644	1.15429
SL001795	3037-62_1	Interleukin-1 beta	5.42496	10.6049	12.5019	21.069	0.312344	1.29199	0.358241	0.782979	0.747449	56.4368	2.35082	8.26383	0.502581	0.565964	4.36849	2.42248	0.511488	0.8531	0.315112	1.98436	0.726778	0.830536	18.2268	0.552613	1.72264	4.65313	0.727756	1.13832	0.493045	0.909687	0.145974	5.29469
SL003326	3038-9_2	C-X-C motif chemokine 11	20.7518	378.304	1.44001	7.62784	13.4259	2.65542	13.1862	5.30532	2.57484	3830.3	0.698086	19.6098	56.9517	0.3162	784.672	205.518	15.8763	0.334294	0.220681	0.507327	0.393857	0.309242	0.534809	0.322956	0.706934	7.11853	0.218556	0.450413	0.36444	0.461341	0.641188	11.9319
SL000519	3040-59_1	C-C motif chemokine 3	1.20532	1.39488	1.77456	2.30817	0.0973008	0.14046	0.0860888	0.23617	0.246046	14.5041	1.09785	2.51684	0.168012	0.146327	6.5436	3.38973	0.353825	0.429806	0.158069	1.13025	0.45628	0.362255	4.11464	0.466491	0.966955	1.11069	0.181939	0.638768	0.0900586	0.484083	0.0439492	1.5056
SL008416	3041-55_2	C-type mannose receptor 2	81.6151	111.566	54.1822	29.7394	27.0872	56.2083	23.6737	20.433	43.8043	494.868	20.2087	512.977	36.0666	52.4799	52.5743	144.593	60.3593	35.3201	26.2426	59.505	21.4243	60.5386	55.218	59.6726	79.1928	942.986	47.4483	22.0252	30.963	47.8203	52.6127	483.172
SL000164	3042-7_2	Myoglobin	7.27546	3.70773	3.85942	42.7346	14.3752	0.509773	6.08107	0.194681	0.746119	30.9489	0.990447	10.8076	0.111281	0.463367	0.817011	0.566113	0.357492	0.29522	0.200153	0.854108	0.613822	0.819492	2.11351	0.198558	4.33098	1.42202	0.306665	0.548685	0.58871	0.510074	0.0824048	1.66871
SL000532	3043-49_2	SPARC	69.2964	171.587	35.7627	44.9398	5.69414	3.2766	3.84067	2.86809	4.49667	208.198	11.587	70.9694	8.4966	3.06445	33.8764	11.5515	4.18174	3.53613	0.943284	3.75679	2.24424	2.22875	8.20221	3.08602	1.95829	13.2189	3.57585	2.33396	1.92277	1.51073	0.757339	93.9871
SL003323	3044-3_2	C-C motif chemokine 18	466.229	850.537	225.068	587.109	37.424	29.1431	108.459	58.0138	17.1767	3627.04	14.9999	303.635	116.965	20.5824	279.999	164.216	315.83	27.5857	10.1	10.5897	15.5923	24.3396	12.9803	12.0379	8.31257	765.654	29.3826	1.73204	74.1743	10.8643	26.2479	685.148
SL002704	3045-72_2	Pleiotrophin	141.12	392.314	275.406	228.193	18.6286	124.291	104.728	101.954	47.9977	1084.34	48.4663	756.06	174.036	95.9255	262.114	372.655	341.439	61.1302	20.9062	113.076	65.8068	225.292	147.693	64.8662	60.1625	1312.07	92.7969	24.3305	61.0689	61.4429	124.201	1947.46
SL004260	3046-31_1	Resistin	221.448	1503.55	318.606	841.628	355.553	24.4255	15.4432	48.4574	62.279	5996.15	669.668	257.902	347.543	55.3392	1035.65	602.366	281.194	40.9814	91.9327	52.6143	177.069	303.844	117.394	148.686	75.7475	901.15	20.2513	19.7854	19.6041	9.53222	94.3637	776.789
SL000603	3049-61_2	Trypsin-1	9.26911	5.14947	34.4754	55.9642	7.93778	0.377789	3.9469	2.56702	0.803308	98.3077	1.7124	8.23692	0.722233	0.411228	1.85304	2.10295	0.808481	0.890003	0.53682	1.27153	1.55611	1.02492	2.41544	0.906668	0.812567	3.28159	0.7289	0.732945	1.18969	1.12736	0.142835	14.7298
SL000017	3050-7_2	von Willebrand factor	95.8113	29.2759	31.993	373.842	23.4356	9.31517	3.3658	21.7096	3.72927	7683.58	1.26491	58.1295	68.2979	5.23159	90.7569	287.656	52.7089	20.507	3.23632	5.13107	2.05995	3.87215	20.9686	2.2248	2.12893	194.784	3.84818	1.02367	3.90756	3.80444	3.42882	135.567
SL000633	3052-8_2	Tumor necrosis factor ligand superfamily member 6, soluble form	1.74055	1.22948	1.8982	2.11567	0.533928	0.170732	0.265209	0.264894	0.380375	17.7043	1.18138	3.5128	0.248745	0.178283	1.37743	0.757132	0.348325	0.484075	0.22376	1.02108	0.857568	0.395388	1.80075	0.330132	1.46262	2.17931	0.298655	0.683809	0.219715	0.529568	0.126354	2.33368
SL004343	3053-49_2	Fms-related tyrosine kinase 3 ligand	1.32149	0.507229	1.55638	2.2529	0.196237	0.129562	0.0874774	0.164894	0.187527	14.9789	0.67422	1.97847	0.218197	0.103438	1.05428	0.687671	0.357492	0.314757	0.112907	0.603655	1.02254	0.212052	2.98951	0.133967	0.747562	0.75729	0.210546	0.339857	0.0749905	0.263159	0.044734	0.840627
SL000437	3054-3_2	Haptoglobin	1102.16	169.329	681.61	591.499	594.735	30.2486	398.246	35.0777	5.77478	8500.71	67.3385	143.527	321.888	2.51278	590.841	464.843	217.331	0.746734	25.0673	16.4014	4.22839	235.419	59.1458	11.4948	101.709	1019.46	43.3576	10.0196	137.369	38.1776	423.616	7.77893
SL003308	3055-54_2	Interleukin-4 receptor subunit alpha	0.495819	0.344585	0.678793	0.369765	0.0874889	0.101713	0.0895602	0.157447	0.287276	2.62209	0.859183	1.92464	0.120009	0.120257	0.620542	0.534855	0.359325	0.399416	0.204258	0.96328	0.590042	0.382135	0.647186	0.208127	1.01571	1.32105	0.13388	0.511833	0.160143	0.513323	0.0494429	1.51815
SL005204	3056-11_1	NKG2-D type II integral membrane protein	3.33381	11.2114	4.32488	3.19828	1.10465	0.870611	1.33993	0.543617	1.07196	35.1866	1.40214	21.4537	0.643682	1.02681	1.78111	0.850906	0.757149	0.896515	0.387988	1.54125	0.625712	1.34079	13.6329	1.16503	1.60888	19.9167	0.843327	1.08099	0.756913	1.23133	0.311569	24.4033
SL004689	3057-55_1	WNT1-inducible-signaling pathway protein 1	609.301	624.944	355.181	504.6	224.313	321.043	201.399	107.997	159.944	1678.1	250.565	3576.29	149.982	111.83	271.015	156.389	354.243	236.363	148.999	138.558	57.5626	116.339	101.748	77.2318	123.006	2897.57	275.817	38.0353	132.264	63.3175	89.9209	2229.42
SL004327	3059-50_2	Tumor necrosis factor ligand superfamily member 13B	2.96869	3.71324	2.42911	10.8528	1.50775	0.25186	0.373514	0.253191	0.303236	16.8371	1.02625	5.35669	0.354207	0.241355	2.21162	0.876954	0.513321	0.531831	0.24121	0.924749	0.756503	0.466072	3.3605	0.227265	1.21885	2.62527	0.359301	0.499549	0.281389	0.601043	0.0941769	2.10784
SL000325	3060-43_2	Complement component C9	4144.13	4012.36	108.243	836.908	1401.65	666.374	1189.72	630.86	293.315	9341.85	3.18017	7872.59	38.9002	376.408	2264.91	1.69313	882.418	144.617	73.5002	86.7466	5.43968	27.6993	501.037	113.845	158.768	4780.67	1103.22	54.5942	898.989	142.262	9.11083	4479.47
SL000343	3061-61_2	Cathepsin B	193.616	796.978	215.362	799.808	43.2702	91.5836	157.699	98.7383	16.7538	219.641	40.5845	1247.84	145.606	59.221	74.1097	17.3637	161.394	19.9947	30.4191	28.68	8.7243	6.35051	26.207	13.9612	70.9615	2133.41	49.5904	2.379	51.7497	21.8585	203.982	1010.53
SL004339	3065-65_1	Fibroblast growth factor 5	2.1202	1.86627	2.60851	4.06361	0.363038	0.403217	0.17912	0.376596	0.464163	26.5254	1.79593	4.45493	0.35348	0.315359	1.5331	1.4257	0.370325	0.738051	0.293557	1.71464	0.87243	0.603022	12.1855	0.437784	1.95829	2.65052	0.446266	1.00729	0.269826	0.756989	0.0847592	2.88573
SL003744	3066-12_1	Galectin-3	375.239	347.986	199.536	226.904	54.5555	46.6255	113.754	55.6936	69.042	150.362	105.351	448.818	15.3349	42.5255	42.33	2.94865	23.9098	90.7564	21.1177	63.5379	28.0902	28.8192	66.9229	65.9714	25.5471	451.438	32.9367	13.6066	29.9573	24.3341	26.9589	286.491
SL005234	3067-67_1	Growth/differentiation factor 9	1.32772	1.33423	2.44123	3.91113	0.11856	0.296661	0.0853946	0.257447	0.321855	35.4911	1.15154	2.50338	0.354934	0.267424	0.965168	1.16522	0.366658	0.377709	0.148832	0.712827	0.802576	0.386553	21.2515	0.14832	0.471289	2.27187	0.344425	0.376709	0.331149	0.298897	0.0494429	1.43032
SL000468	3069-52_3	Immunoglobulin M	156.442	3746	785.541	1639.7	678.973	29.9362	141.395	51.1521	53.2006	6578.45	48.8422	1948.86	155.7	37.8397	144.034	1295.4	471.755	66.1836	76.3423	48.8576	21.8093	171.265	29.8085	24.7001	87.221	408.945	43.4754	10.855	57.3849	68.5092	170.849	6101.76
SL000478	3070-1_2	Interleukin-2	1.11611	0.79668	1.37456	1.80118	0.444804	0.150147	0.120802	0.218085	0.280626	63.2192	0.799518	2.61105	0.169467	0.134553	4.00453	0.708509	0.351992	0.338635	0.138567	0.712827	0.894724	0.337957	4.73746	0.150713	0.828819	1.32105	0.167064	0.450413	0.182921	0.34763	0.0455188	1.17939
SL001718	3072-4_2	Interleukin-13	1.23643	1.45553	2.32244	2.69319	0.274732	0.300294	0.135382	0.324468	0.359095	16.2693	1.18734	3.06865	0.394937	0.204353	0.855661	0.889109	0.357492	0.466709	0.190915	1.233	1.4595	0.421895	6.11307	0.255972	1.07259	1.73335	0.270048	0.597821	0.139468	0.526319	0.0572909	2.22076
SL002508	3073-51_2	Interleukin-18-binding protein	456.215	1061.55	141.877	14.8287	732.625	181.901	255.89	47.9936	225.719	287.403	165.625	3587.06	50.077	209.022	126.84	1.7157	105.968	267.674	127.836	263.309	92.3557	320.872	201.42	314.336	79.9404	1746.52	128.806	90.8729	38.645	184.956	78.5835	5799.28
SL003309	3074-6_2	Lipopolysaccharide-binding protein	235.595	208.532	1621.27	1685.67	87.5061	30.4774	57.6955	108.536	38.4684	8154.96	18.8125	28.5196	212.473	172.815	147.312	770.078	322.7	12.1974	5.91528	3.57056	5.9138	8.73388	17.7692	1.69133	1.22698	648.779	9.46083	0.581442	34.2528	1.46525	50.7213	454.139
SL003324	3077-66_2	Coagulation factor Xa	1161.86	241.819	17.7044	3.89397	31.0913	59.9595	36.442	17.2957	4.6935	5364.53	5.70999	416.704	3.21114	12.6211	487.502	0.345572	27.9449	6.43624	0.467023	10.975	1.04781	25.0199	16.2555	11.3704	2.98212	233.077	154.626	4.19294	288.228	11.9429	0.557213	108.228
SL002640	3078-1_2	Placenta growth factor	1.79449	2.95792	4.88246	5.17481	9.51422	0.506141	0.683851	1.09043	0.980196	12.1968	1.19331	5.62587	0.360026	0.591193	0.740785	1.52989	0.483989	0.633856	0.57685	1.32933	1.00025	0.850416	2.5901	0.660265	2.22643	9.82795	0.487459	0.777986	0.251954	0.857705	1.17486	6.72501
SL005152	3079-62_2	Retinoic acid receptor responder protein 2	1676.94	2417.66	1807.93	706.679	847.452	1044.79	1176.58	863.36	697.866	5183.48	764.22	12028.1	700.68	601.533	1331.3	865.395	1719.72	1380.43	561.838	1467.06	544.437	1128.84	1010.7	769.012	282.903	11309	931.971	34.7064	392.09	344.505	737.013	12398.2
SL005227	3081-70_2	NKG2D ligand 1	0.780033	1.37283	2.66426	3.35267	0.161078	0.169521	0.139547	0.292553	0.280626	21.2967	0.835317	2.30149	0.155647	0.187533	0.634499	1.01414	3.63175	0.356001	0.168334	0.821999	1.22319	0.357837	6.95387	0.145928	0.861322	1.26215	0.164775	0.417656	0.114588	0.334635	0.0455188	1.58088
SL005228	3082-9_2	NKG2D ligand 2	0.985414	0.639549	1.53698	70.9721	0.487322	0.151358	0.121496	0.389362	0.325845	11.9594	0.912882	2.83985	0.234926	0.16735	0.833115	0.567849	0.339159	0.418953	0.342826	0.879796	0.557345	0.315869	1.6816	0.210519	1.87703	2.3476	0.226566	0.511833	0.205348	0.43535	0.102025	1.65616
SL005233	3083-71_1	Tumor necrosis factor receptor superfamily member 27	8.32519	33.8134	11.4862	36.6754	5.39897	1.29441	2.08557	1.20426	1.25018	29.323	3.60976	42.4901	0.889518	1.88711	2.76882	5.47184	1.91579	1.01373	1.26866	3.05681	1.30493	1.73396	12.4685	1.41622	7.26435	21.3977	2.02078	1.57645	0.674564	1.6017	2.57024	13.977
SL004771	3091-70_2	Aurora kinase A	3.05582	2.56922	3.67033	5.42449	0.855266	0.412904	0.322833	0.496809	0.579872	31.4393	1.43197	4.64336	0.573859	0.30779	2.31039	1.3545	0.377658	0.870466	0.306901	1.31648	2.42259	0.578725	6.79546	0.361232	1.5195	2.81039	0.461141	0.765702	0.271227	0.614039	0.118506	2.93592
SL006918	3115-64_2	Mitogen-activated protein kinase 1	0.784182	0.758086	0.678793	0.922507	0.0940302	0.197371	0.084006	0.206383	0.557262	8.43404	1.11574	2.28803	0.16583	0.18417	0.579745	0.522699	0.359325	0.384221	0.139594	0.969702	0.94377	0.382135	2.98274	0.241619	0.950704	2.04468	0.184228	0.577348	0.0564181	0.471088	0.044734	2.02001
SL003733	3122-6_2	Diablo homolog, mitochondrial	46.2999	44.8567	30.7518	39.401	19.6768	14.1562	10.6965	12.6149	15.3107	265.595	16.8495	168.83	13.2911	3.40504	35.7112	17.9767	26.601	17.9173	10.566	23.7352	9.21923	15.9481	19.8814	17.1764	18.5184	106.366	13.3182	8.62746	5.90077	20.9553	9.05668	148.164
SL004486	3132-1_1	Vascular endothelial growth factor C	2.73841	9.25141	11.5904	6.76823	1.24202	0.777374	0.909487	1.23936	0.747449	34.273	2.52385	6.68913	5.0069	0.482709	1.36562	4.37956	0.667318	1.068	0.415702	2.84489	1.68838	1.54621	13.1549	0.751171	1.7714	7.0428	0.782681	0.962246	0.850126	0.756989	0.133417	5.67109
SL002524	3143-3_1	T-cell surface glycoprotein CD4	0.443955	0.487932	0.506671	0.731906	0.0891242	0.123508	0.0888659	0.171277	0.263336	13.3427	0.918849	1.95156	0.11419	0.154736	0.297388	0.59737	0.364825	0.314757	0.127277	0.96328	0.726778	0.388762	10.8532	0.186597	0.926327	1.33788	0.143034	0.585537	0.139118	0.471088	0.0565061	1.64361
SL003305	3151-6_1	Interleukin-2 receptor subunit alpha	2.4625	14.9384	6.07762	9.44617	1.50694	1.4603	1.19344	1.19681	1.68775	20.3573	1.5334	8.90987	0.763691	0.956168	1.71132	2.87919	1.50513	1.2091	0.626119	1.66968	3.88804	1.75164	9.12289	0.885137	1.47075	6.83244	0.687707	1.25297	0.302415	1.41651	1.52174	11.5304
SL001800	3152-57_1	Tumor necrosis factor receptor superfamily member 1B	1541.57	5831.13	4949.23	4309.85	1731.47	702.866	899.28	613.566	821.104	4115.47	1217.08	8990.08	356.761	539.926	485.126	1441.11	1845.55	712.675	657.211	1094.34	370.746	1423.74	422.678	1126.07	4547.23	9640.65	705.867	869.162	223.563	1163.09	1212.65	10298.2
SL005215	3166-92_1	Myeloid cell surface antigen CD33	12.327	10.5167	1.55395	0.789087	3.12017	8.37554	2.79303	0.187234	12.9633	11.3452	2.20166	111.777	1.43065	8.27418	1.68878	0.309104	0.346492	4.72353	3.23118	4.43751	1.6542	3.38841	8.39041	2.0717	4.36349	138.845	4.82539	2.26844	2.50202	4.75636	2.65108	108.504
SL004626	3168-8_2	A disintegrin and metalloproteinase with thrombospondin motifs 5	0.587099	0.584416	0.814552	0.50128	0.0981184	0.147725	0.0860888	0.201064	0.256686	7.86627	0.638421	1.56125	0.200742	0.163146	0.354289	1.96056	0.364825	0.310416	0.166281	0.744936	0.768393	0.2739	4.71173	0.17942	0.6013	1.19484	0.113283	0.479076	0.0907595	0.409359	0.0439492	1.04137
SL010368	3169-70_2	Alpha-L-iduronidase	0.935624	0.934514	2.22062	4.664	0.285361	4.75022	0.229107	2.66809	12.6029	440.888	0.966581	3.12249	2.50636	3.46895	1.42682	8.62714	2.7921	0.49927	0.203232	0.892639	0.927422	0.530129	27.7112	0.502375	0.942578	53.4815	0.363878	0.786176	0.902339	1.35153	3.42882	29.2839
SL007261	3170-6_1	Methionine aminopeptidase 2	0.717796	1.04202	0.809703	2.46828	0.0915772	1.16727	0.0847003	0.635106	4.27057	11.1594	1.27684	3.41859	0.272747	0.400296	0.38757	1.14785	0.350159	0.627343	0.220681	1.44492	0.613822	0.629529	6.95116	0.433	1.52763	2.86087	0.250595	0.925394	0.155588	0.760238	0.144405	4.36624
SL004469	3171-57_2	Amyloid beta A4 protein	883.381	2482.86	1727.67	1999.16	546.99	470.133	432.117	664.339	405.133	4473.23	367.283	2723.19	375.366	302.98	319.035	1241.42	841.957	476.33	252.064	554.156	298.689	507.115	431.026	553.173	441.606	5247.24	376.242	112.874	254.048	378.94	472.272	5650.48
SL008956	3172-28_2	Arylsulfatase B	9.26911	31.3765	16.0753	35.8691	7.58619	2.59367	6.549	4.4883	2.14659	97.7244	1.97493	23.5398	3.0053	2.41691	12.8134	3.06673	5.12955	3.75538	0.831404	2.11922	1.83552	1.02271	12.9045	1.32292	4.04659	42.5766	2.18899	1.08099	2.41441	1.13711	1.75169	22.9102
SL008611	3173-49_2	N-acylethanolamine-hydrolyzing acid amidase	40.682	93.8318	191.57	184.275	22.1453	38.6774	9.95298	37.1521	11.8661	509.454	3.61573	86.9452	33.078	34.396	35.3977	56.9916	17.8838	2.11213	4.33562	3.68615	5.99703	5.23503	8.4906	3.44007	7.01246	1068.97	8.35546	0.72885	21.579	3.16766	16.663	144.663
SL008421	3174-2_1	A disintegrin and metalloproteinase with thrombospondin motifs 1	2.04344	1.55201	5.68004	6.06301	0.871619	0.526726	0.465157	1.00638	0.742129	13.3943	1.8556	5.24901	0.435667	0.423001	0.553978	1.90499	0.370325	1.09188	0.459838	2.13206	0.86054	0.837163	8.01943	0.913845	2.25894	5.14116	0.519499	1.16288	2.70351	0.95842	0.172658	4.49171
SL006610	3175-51_5	A disintegrin and metalloproteinase with thrombospondin motifs 13	0.682529	0.336315	0.307881	0.52034	0.0858536	0.0908147	0.0833118	0.0978723	0.194177	200.435	0.566822	1.23823	0.112008	0.0756861	0.158893	1.28157	0.348325	0.314757	0.0903253	0.526593	0.384939	0.229723	2.70519	0.153105	0.455038	0.69839	0.0984073	0.487265	0.220766	0.308644	0.0439492	0.97864
SL010369	3177-49_2	Carbonic anhydrase 4	6.85433	3.87038	4.7758	6.1869	0.765324	1.05829	0.806736	1.07553	0.926997	47.6673	3.46657	10.9018	1.49392	0.692108	4.80759	2.38948	1.79296	1.41966	0.613802	3.62835	2.68566	1.21709	6.86451	1.16742	3.9572	4.67837	1.09278	2.18655	0.576095	1.67642	0.321771	6.7752
SL007280	3178-5_2	Dipeptidyl peptidase 1	4.96649	4.98683	11.1201	45.0732	1.01634	0.615119	0.818538	1.67872	0.743459	51.1514	1.8735	11.8305	2.32598	0.891415	4.41894	3.40883	2.43094	0.859612	0.919676	1.87518	1.02551	1.37834	3.40788	0.693756	5.50108	21.8773	0.750642	0.827122	0.654239	1.10462	0.853086	10.1001
SL009213	3179-51_2	Lysosomal protective protein	56.4092	716.642	93.8626	301.21	3.30414	25.3349	22.9954	46.3128	36.2274	223.394	3.47253	349.571	38.4682	23.1288	31.915	67.2684	63.9928	0.903027	2.93455	4.62374	4.30122	4.2565	70.5284	4.7295	6.0455	463.462	12.6705	1.89583	34.2468	4.23004	36.1937	570.158
SL004673	3181-50_2	Cathepsin S	55.3927	125.371	69.3848	18.6884	20.0759	14.6708	30.188	5.72128	9.70088	1385.64	35.3816	100.956	10.856	2.75161	66.4216	6.6909	9.16279	3.75972	0.834483	4.86777	1.65866	2.7147	3.53109	2.75349	1.36511	10.7283	0.790691	1.18745	1.09893	0.730998	0.724377	17.8414
SL010371	3182-38_2	Ectonucleoside triphosphate diphosphohydrolase 1	3.45413	3.6333	3.12002	3.95496	0.712176	0.866978	0.606787	0.902128	0.946946	37.8396	2.91764	8.61377	1.26773	0.703881	2.47787	2.0769	0.848814	1.31981	0.539899	3.1146	2.34977	1.15303	20.7398	1.05977	3.59967	4.86349	0.837606	1.78527	0.506711	1.47824	0.298227	7.11396
SL000358	3184-25_2	Coagulation factor VII	128.728	31.1339	11.6001	5.48739	6.05064	6.064	7.26618	3.77234	5.38908	591.689	5.64436	89.2198	2.88602	9.96871	19.3882	2.88266	9.02529	5.85448	0.600458	8.21999	2.57568	13.304	10.8234	8.07389	6.98808	73.5245	10.4209	1.6133	20.7773	2.33595	5.18444	141.802
SL002525	3186-2_2	Complement C2	166.805	25.7777	53.2804	210.111	17.6793	4.65819	10.1078	13.4798	4.4847	3361.89	19.8805	45.6664	32.587	1.14286	70.308	98.745	83.1379	3.5014	1.63099	5.85032	1.89943	2.82957	11.3488	3.56686	1.95829	11.0564	8.75939	1.06052	36.3655	1.02665	1.39225	12.0699
SL007284	3187-52_2	Cysteine-rich secretory protein 3	0.8153	0.457609	16.1722	4.10363	0.130007	0.159834	0.115248	3.05745	2.56819	26.7112	60.3159	2.09961	8.15985	0.683698	26.4331	26.8261	19.6895	14.5613	29.8761	9.69702	67.5576	4.20128	35.3543	1.07652	1.41387	2.47382	0.421092	0.978625	0.241091	0.786229	0.174227	3.63853
SL010372	3189-61_2	Enteropeptidase	0.176337	0.350098	0.240002	0.461254	0.300079	0.0859713	0.0923372	0.132979	0.194177	9.37345	0.560856	1.13056	0.128736	0.11437	0.21472	0.406351	0.339159	0.212732	0.0790347	0.577968	0.567749	0.280527	8.00047	0.119613	0.698808	0.63949	0.106417	0.364425	0.0760417	0.263159	0.0423796	0.815533
SL012783	3191-50_2	WAP, kazal, immunoglobulin, kunitz and NTR domain-containing protein 1	0.414911	0.347341	0.307881	0.360235	0.0866713	0.102923	0.0888659	0.142553	0.224767	6.83395	0.799518	1.65546	0.114917	0.0992329	0.198616	0.420243	0.364825	0.32344	0.151911	0.841264	0.493436	0.377717	4.95274	0.220088	1.04009	1.32105	0.115571	0.618294	0.0665803	0.458092	0.044734	1.24212
SL002695	3192-3_2	Cytosolic non-specific dipeptidase	2.86081	2.94413	4.1067	5.16909	0.458704	0.854869	0.406145	0.959574	0.990836	35.0317	3.30547	7.90044	1.55284	0.576056	2.13539	2.24709	0.769982	1.18956	0.538873	2.99901	2.62769	1.08897	16.9311	1.28465	3.37216	4.45118	0.756363	1.80165	0.432422	1.449	0.275467	6.3988
SL008759	3194-36_2	Platelet glycoprotein VI	692.773	1995.36	833.136	1073.01	806.704	810.577	515.907	473.355	609.581	1381.54	562.616	5448.98	422.466	695.906	342.475	451.048	802.578	697.953	406.534	687.576	516.434	716.591	533.85	996.629	603.681	8574.73	355.979	137.9	359.93	377.059	697.891	6926.93
SL000678	3195-50_2	Granulysin	11.5615	20.4766	2.64002	3.98355	0.718718	0.908147	1.11429	0.791489	0.768729	110.701	2.44032	4.42801	9.80215	0.652583	18.6817	15.2208	3.27792	236.656	0.695916	1.22658	1.96037	0.843789	3.82355	0.710502	0.633803	7.19426	7.16886	0.696093	0.566984	0.714754	0.20562	11.154
SL008023	3196-6_2	Hyaluronan and proteoglycan link protein 1	17.6794	42.7699	17.1541	16.0524	1.70481	34.9334	1.75232	10.6266	14.9889	62.4966	2.25536	181.158	11.2888	23.8722	6.23548	11.0774	10.5378	3.75104	0.570692	29.3351	1.45504	22.2411	12.8408	20.8103	32.4946	207.624	15.0105	15.4533	3.92999	20.0456	4.80224	189.078
SL007122	3197-70_2	Insulin-degrading enzyme	2.01647	1.031	1.13698	2.03752	0.282091	0.271233	0.200643	0.323404	0.372395	24.4453	1.12768	4.11846	0.423303	0.224536	1.78862	0.784917	0.366658	6.44926	0.220681	1.27153	0.893238	0.514667	5.01366	0.32774	1.08071	1.86798	0.453131	0.66743	0.295406	0.575052	0.0714175	2.12039
SL008639	3198-4_1	Iduronate 2-sulfatase	10.4516	7.29693	5.8352	12.1451	2.77348	1.23508	1.71483	2.06383	5.5008	79.1427	1.7482	12.8264	2.33762	1.25219	6.19683	2.84793	1.95062	0.974662	0.489604	1.57978	0.719346	0.770896	10.99	0.679403	2.73835	13.9762	1.41661	0.888542	1.85269	0.8707	0.874275	11.0411
SL003916	3199-54_2	Kallikrein-12	15.3393	17.0363	9.60735	13.262	3.81926	1.53901	1.92311	1.93511	3.96467	83.3287	2.01669	115.761	9.44285	3.55641	19.5234	4.19722	2.42178	28.1393	2.87399	9.97958	1.71662	0.876922	16.5046	1.13872	1.66576	3.73597	6.24772	0.863974	5.52827	0.779732	0.247999	6.92576
SL003918	3200-49_2	Kallikrein-13	10.9931	48.8152	4.40246	6.69199	4.89529	1.34406	0.799793	5.69894	1.50554	36.4873	21.4259	39.6233	4.76034	4.12489	8.61673	4.39519	9.37362	18.2234	7.94247	8.28421	36.0134	8.29211	17.8734	1.17699	2.19393	12.8403	14.5425	1.01957	1.21036	1.68292	0.233088	4.74264
SL003863	3201-49_2	Kallikrein-5	0.572577	0.667116	0.877583	0.369765	0.0915772	0.325722	0.084006	0.328723	0.913697	4.32025	2.44032	6.55454	1.66266	0.470095	0.696768	1.08187	1.38047	3.3234	0.489604	3.98156	1.07456	1.1442	1.82647	0.614812	2.27519	1.6997	0.561837	1.46589	0.126152	1.06888	0.0878984	2.6348
SL010393	3202-28_2	Kremen protein 2	4.36486	22.8529	16.4001	10.809	1.71053	2.03062	1.73427	3.1266	1.32732	148.638	4.11692	11.8036	12.222	2.00316	3.68031	6.90102	0.960644	1.41966	0.420834	2.27976	3.09735	1.98578	72.4673	0.806193	1.47887	12.2008	2.16153	0.85169	2.21117	0.705007	0.176582	11.9193
SL007100	3204-2_2	Leukotriene A-4 hydrolase	1.69699	1.68433	2.67881	3.65381	0.304985	0.437122	0.269375	0.407447	0.68494	28.27	1.4618	3.70123	0.369481	0.394409	1.22713	1.07839	0.353825	0.692466	0.274055	1.07887	1.00917	0.675915	20.955	0.394723	0.999458	2.81039	0.397062	0.610105	0.271928	0.506826	0.127924	3.08648
SL008904	3206-4_2	Lymphatic vessel endothelial hyaluronic acid receptor 1	637.129	1046.23	427.645	503.323	314.089	52.9389	248.136	208.602	40.0537	969.254	96.497	2489.53	72.0168	120.201	119.84	100.735	665.413	65.1981	57.8144	67.2369	7.21576	316.942	28.7998	105.362	1559.53	1548.09	122.902	34.8047	65.9426	118.802	207.046	2068.37
SL006992	3208-2_4	Matrilin-3	1.80901	1.22121	1.25092	2.09089	0.140636	0.388687	0.15621	0.459574	0.398994	34.5569	1.48567	3.79544	0.242199	0.333019	1.51485	0.996775	0.388658	0.573075	0.253527	1.41923	2.20411	0.534547	15.0572	0.339701	1.30823	1.94371	0.465718	0.839406	0.277885	0.656274	0.0572909	2.60971
SL005437	3209-69_1	Matrix extracellular phosphoglycoprotein	0.564279	0.410745	0.943038	1.55721	0.0989361	0.107767	0.0909487	0.137234	0.223437	8.96569	0.930782	2.08615	0.192014	0.161464	0.401527	0.347308	0.342825	0.358172	0.203232	0.924749	0.407233	0.366673	4.26493	0.224873	1.01571	1.16118	0.160198	0.6142	0.0732384	0.484083	0.0431644	1.49305
SL010374	3210-1_2	Methionine aminopeptidase 1	0.850568	0.496202	0.652126	0.958721	0.0923949	0.192527	0.0847003	0.219149	0.404314	15.4228	1.00835	2.27457	0.160011	0.211921	0.324228	0.724138	0.410657	0.399416	0.149858	1.20089	0.58707	0.415268	9.43701	0.320563	0.910076	1.33788	0.200247	0.679714	0.153485	0.692012	0.0455188	1.65616
SL010375	3212-30_3	Neutral ceramidase	1.12856	0.898677	0.962432	1.0788	2.66882	1.30289	1.32952	0.271277	1.43372	16.7752	0.972548	5.14134	0.272747	2.42448	0.868544	0.809229	0.348325	1.69101	0.87554	1.00181	0.902155	0.360046	6.11442	0.25358	0.853196	1.44727	0.265471	0.54459	0.159092	0.458092	0.0431644	1.91964
SL000640	3213-65_2	Nidogen-1	13.912	105.622	45.3434	34.4911	40.4207	36.78	33.2108	28.7691	71.1886	240.086	41.5928	236.919	16.2812	29.0273	14.5495	56.3074	32.5684	41.1312	42.6048	49.686	33.9237	36.1261	65.5852	66.2944	29.6993	544.155	18.7626	18.5202	23.7369	34.0678	45.0315	397.14
SL005797	3216-2_2	Polymeric immunoglobulin receptor	4422.72	5787.19	5084.2	4288.94	1852.94	2796.62	1563.13	2490.96	2669.9	9258.88	12624.3	27263	1724.31	1805.72	1919.37	3354.82	3924.98	4047.51	2019.75	8896.3	2367.77	4048.24	2399.06	4162.56	5865.23	17304.5	2571.15	1616.4	829.157	3857.94	1707.7	25080.8
SL004457	3217-74_2	Glia-derived nexin	1.27378	4.80213	2.14305	6.21358	0.174978	0.758	0.106917	1.20745	0.456183	163.075	2.20762	3.20324	0.720779	1.24798	0.983419	4.57926	0.362992	0.514465	0.22684	1.233	4.01437	1.25464	50.3641	0.265541	1.12134	4.14827	0.74492	0.626484	1.16726	0.510074	0.0494429	3.82673
SL010378	3220-40_2	Proto-oncogene tyrosine-protein kinase receptor Ret	2.86081	3.28596	0.989099	1.28846	1.14226	1.48452	0.487374	0.343617	1.56539	19.3456	0.889016	18.6004	0.124372	1.83329	2.04521	0.475812	0.353825	1.47393	0.745184	1.82381	0.704484	1.71629	3.47287	1.40187	1.32449	8.9781	0.803278	1.00729	1.07405	1.09487	0.085544	5.42016
SL003770	3221-54_1	Secreted frizzled-related protein 1	36.3483	38.9767	9.93947	17.6058	6.01548	7.13077	16.1062	4.94255	2.81291	25.6686	5.37586	41.5883	1.96814	3.49754	7.90815	1.30762	6.00403	3.88996	1.20913	7.17322	1.44761	2.49382	13.3987	2.3492	3.74594	99.1966	14.3011	1.93268	9.28585	2.4724	4.64292	62.7961
SL010379	3222-11_2	Semaphorin-3A	1.25303	3.00754	2.66669	2.46256	0.546193	0.259125	0.310336	0.438298	0.365745	17.7559	0.966581	3.98387	1.65321	0.289289	0.797686	1.00893	0.344659	0.490587	0.1981	0.834842	1.01362	0.384344	9.55345	0.196166	1.08884	2.06151	0.347858	0.495455	0.292253	0.565305	0.0470884	2.58461
SL004118	3232-28_2	Tartrate-resistant acid phosphatase type 5	5.6096	31.9609	18.0995	4.54583	0.501222	0.725307	0.676214	5.77021	0.784689	31.6148	2.97134	10.7268	18.154	0.570169	6.57366	27.2516	16.5656	7.44997	0.467023	1.83665	4.0753	1.62573	32.6653	6.22706	1.95016	149.043	3.50833	1.49865	5.97926	1.13061	13.8048	49.4213
SL010390	3234-23_2	Coiled-coil domain-containing protein 80	16.5902	14.6049	2.5285	1.08071	1.56254	3.61322	4.16975	1.07021	1.75025	63.0179	2.05249	26.2316	1.12953	1.87281	6.98807	0.804019	0.362992	2.14035	1.09212	1.61831	0.847164	1.41368	10.3726	1.11479	1.09697	20.6656	2.04596	0.73704	2.54197	0.740745	0.0988857	13.3998
SL010391	3235-50_2	WAP, Kazal, immunoglobulin, Kunitz and NTR domain-containing protein 2	0.732318	0.774626	1.39637	0.739531	0.0874889	0.342674	0.967805	0.248936	0.311216	7.95401	0.69212	2.59759	0.698959	0.301904	0.325301	0.890846	0.359325	0.321269	0.186809	0.899061	0.509785	0.360046	3.30363	0.172243	0.706934	2.75149	0.216267	0.413561	0.236886	0.399612	0.593314	5.646
SL004661	3280-49_2	Aggrecan core protein	131.44	302.476	60.9799	31.4453	32.3783	99.0244	32.3194	49.6894	85.6135	129.855	5.42359	874.378	73.2205	104.207	35.4568	45.48	108.144	6.42322	4.28429	56.4097	3.07803	16.0585	35.4314	66.8614	144.369	2094.67	71.3945	32.9457	49.042	97.0863	148.799	1102.55
SL006803	3281-19_1	Angiopoietin-related protein 3	0.734393	1.29013	1.10546	1.29799	0.0915772	0.237329	0.0971971	0.25	0.352445	17.7765	1.34844	2.89369	0.261109	0.216967	0.476679	0.776234	0.366658	0.445001	0.165254	1.26511	0.597474	0.527921	13.8685	0.294248	1.24323	2.0531	0.232287	0.708377	0.212707	0.578301	0.0565061	3.68872
SL006544	3283-21_1	Transforming growth factor-beta-induced protein ig-h3	279.521	42.6017	54.5095	90.4457	40.0004	9.56824	57.0762	24.7872	6.92654	1878.25	2.82814	108.184	38.3824	4.08201	263.616	37.8966	94.3961	29.6154	2.01487	3.32653	1.54719	3.90087	16.3408	3.74628	2.07205	78.531	17.2613	1.31848	42.6482	1.78689	5.43401	81.9172
SL007804	3284-75_1	Biglycan	3.49563	17.3119	1.43759	1.96319	0.515939	10.2124	0.5568	0.292553	4.36101	21.3845	1.50954	20.3769	0.202924	1.89299	0.929739	0.890846	0.333659	15.13	0.288425	3.60909	0.769879	1.72292	20.4554	3.6793	1.51138	4.86349	2.30914	3.4518	0.335004	1.80638	0.0769111	6.83793
SL000310	3285-23_2	Complement C1r subcomponent	23.1707	1.16883	5.22186	7.5535	10.1127	0.242173	1.14831	0.705319	0.383035	128.632	1.90333	4.0377	0.45676	0.115211	5.9295	0.394195	3.12943	1.57379	0.284319	0.911905	0.477087	0.342375	0.926099	0.258364	0.983207	1.8175	0.377609	0.515928	0.43137	0.461341	0.0957465	3.16176
SL010449	3289-19_2	Carbonic anhydrase-related protein 10	1.66587	1.29013	1.45698	1.75543	0.289449	0.360837	0.178426	0.282979	0.6743	18.1636	1.11574	3.20324	0.28002	0.328814	1.16593	1.00198	0.370325	0.668587	0.218628	0.899061	0.637602	0.448401	5.1301	0.265541	0.780065	2.01103	0.238008	0.49136	0.135263	0.484083	0.124	1.93219
SL008773	3290-50_2	CD109 antigen	0.448104	0.471392	0.753945	0.872951	0.0866713	0.127141	0.084006	0.162766	0.242057	11.3916	0.769685	2.20728	0.253836	0.163146	0.401527	0.437609	0.337325	0.290879	0.108801	0.847686	1.00322	0.280527	5.50515	0.131574	0.715059	0.933992	0.180795	0.454508	0.0798964	0.334635	0.0439492	1.20448
SL002706	3291-30_2	Low affinity immunoglobulin epsilon Fc receptor	1623.12	3034.76	2066.01	1645.45	1092.08	1015.92	425.695	579.915	943.812	2720.43	972.231	12631.3	486.703	720.382	757.204	1071.64	1657.56	634.615	739.392	919.142	737.919	1790.03	661.724	1379.15	1837.63	10576.6	796.918	486.086	383.519	1745.86	1070.28	6026.84
SL010450	3292-75_1	CD48 antigen	4.15533	6.6877	4.90428	17.2837	1.01716	0.538834	0.350604	0.626596	0.71819	80.2989	2.29116	6.24498	0.52731	0.68538	1.2894	1.61498	2.77744	1.26771	0.304848	1.81739	0.750558	0.980739	16.4369	0.576535	2.16143	3.84535	0.601886	1.29391	0.413148	0.906438	0.669441	4.59208
SL006108	3293-2_4	CD5 antigen-like	1095.98	194.164	433.058	434.686	934.596	11.4814	206.144	22.2553	66.378	7976.34	32.822	435.372	734.205	10.2437	675.826	2156	81.0296	71.0743	47.4475	41.344	115.014	15.9878	19.8489	19.9826	6.11051	54.6764	35.842	2.12513	53.6227	5.93571	7.49648	136.583
SL010451	3294-55_2	Cryptic protein	47.2459	44.8098	85.3801	976.325	3.56988	3.17004	9.44478	13.6032	4.32776	295.465	6.40807	61.8845	214.308	5.54023	75.4023	139.753	26.5204	2.13167	5.85472	4.44393	20.0169	4.62096	118.495	2.46882	6.17551	59.2201	17.9124	0.757513	5.32958	1.19884	14.8572	49.873
SL008623	3296-92_2	Contactin-2	0.67423	0.782896	0.429094	1.05593	0.0834007	0.225221	0.0833118	0.231915	0.361755	31.6612	0.757752	2.82639	0.111281	0.286766	0.419778	0.904738	0.348325	0.306074	0.135488	0.75778	1.2648	0.33354	23.0306	0.17942	0.609426	2.10358	0.19567	0.487265	0.249851	0.383368	0.0839744	2.15803
SL010454	3298-52_2	Contactin-4	12.7087	9.68421	19.2268	8.76001	1.9869	3.3553	1.89881	3.80319	3.99792	189.327	3.6575	30.6058	5.05636	2.29918	6.24407	26.55	5.59704	3.02601	1.5345	4.79071	4.74263	5.6503	11.5221	5.01897	1.82828	22.4158	2.53685	1.53959	1.76087	2.23848	2.28065	46.8242
SL010455	3299-29_2	Contactin-5	0.576726	0.595442	0.572126	0.512716	0.0923949	0.16831	0.118719	0.170213	0.277966	7.95401	0.889016	2.2342	0.193468	0.151372	0.332817	0.46713	0.373991	0.388562	0.144726	0.924749	0.524647	0.340166	4.63591	0.229657	1.07259	1.71652	0.178506	0.597821	0.0816485	0.480835	0.0463036	1.53069
SL007049	3302-58_1	Cystatin-F	6.54522	14.7014	27.9057	39.3762	0.239573	0.342674	0.183286	0.575532	0.547952	176.588	5.25653	2.96098	0.764418	0.423842	2.88692	2.50409	0.359325	0.58827	0.260712	1.30364	0.760961	1.33416	19.5144	0.299033	1.25135	2.0531	0.263182	0.696093	0.286996	0.617288	0.0455188	2.13293
SL004438	3303-23_2	Cystatin-M	287.428	1374.47	1159.7	1043.01	462.893	37.6239	268.443	26.7	26.6422	308.684	42.7802	1390.72	43.8518	52.3782	59.3573	59.7127	149.549	48.8025	62.4548	65.959	23.6507	150.217	30.7156	29.3244	1062.65	464.547	46.7023	9.47915	39.4212	55.0685	95.8705	655.588
SL010457	3305-6_1	Delta-like protein 4	1.69491	5.88275	3.62185	10.0675	0.906778	0.520671	0.435998	0.72234	0.800649	14.7415	1.42601	5.92197	0.462578	0.540735	0.620542	1.71744	0.700317	0.785807	0.497816	1.50914	0.894724	0.786359	6.46103	0.832508	1.98266	7.58132	0.696861	0.933584	0.360935	0.945425	0.780099	8.00477
SL010459	3309-2_2	Low affinity immunoglobulin gamma Fc region receptor II-a	1.29245	1.3618	72.2163	108.412	60.5996	4.25618	9.75789	4.96809	4.38229	276.305	2.83411	7.83314	2.79147	3.48577	9.4273	1.3163	17.8636	3.21921	2.88425	3.05039	1.81174	11.2365	9.21631	11.2723	3.59155	4.53533	3.6857	6.92408	2.63973	5.71153	0.319417	81.9172
SL010460	3310-62_1	Low affinity immunoglobulin gamma Fc region receptor II-b	10.6404	71.5964	89.4068	397.277	63.1392	1.79813	11.1339	3.30213	3.89418	266.73	3.14437	47.6314	2.13033	1.77526	15.7755	1.81642	18.2577	3.42977	3.74645	2.03573	1.11023	10.0482	12.742	5.74382	15.3657	23.4255	2.77943	1.80165	2.23815	2.1865	4.77241	89.9596
SL008609	3311-27_1	Low affinity immunoglobulin gamma Fc region receptor III-B	942.553	1991.37	2469.66	1694.28	489.818	298.626	378.19	276.583	584.035	1932.99	287.17	2177.72	115.722	190.753	121.212	432.402	845.47	244.866	289.55	709.057	207.582	247.409	415.934	375.956	752.884	3772.91	158.837	185.931	156.918	278.468	490.592	5553.08
SL010461	3312-64_1	High affinity immunoglobulin gamma Fc receptor I	0.927326	1.30942	0.964856	5.34254	0.0964831	0.277288	0.0888659	0.320213	0.452194	24.8324	0.912882	2.28803	0.1251	0.238832	0.53358	1.08013	0.353825	0.507953	0.129329	0.764202	0.472628	0.426312	16.3611	0.296641	0.780065	1.69128	0.249451	0.470887	0.210604	0.545812	0.0439492	1.75653
SL006542	3313-21_2	Ficolin-2	34.0683	69.5978	7.10066	4.66209	342.352	76.713	5.77975	0.881915	106.281	55.4768	14.6121	42.7458	0.933885	5.12563	20.203	2.14116	1.11464	47.8235	31.9587	78.077	26.7838	3.04604	50.4223	48.2376	3.05525	19.4708	19.9263	2.32986	0.856784	30.2373	1.09638	100.624
SL004858	3314-74_2	GDNF family receptor alpha-1	1.54139	2.61057	1.08122	0.489844	0.174978	0.674451	0.46724	0.323404	0.464163	10.4213	0.912882	7.56396	0.205105	0.311995	0.77514	0.439345	0.359325	0.345147	0.189888	0.866952	0.702998	0.335749	6.46239	0.251188	1.24323	6.04991	0.448554	0.622389	0.346218	0.760238	0.323341	11.1665
SL010463	3315-15_1	Glypican-2	0.423209	0.347341	0.305457	0.468878	0.0858536	0.0920256	0.0826175	0.120213	0.175557	14.9944	0.912882	1.74967	0.112735	0.132871	0.2115	0.550484	0.346492	0.310416	0.144726	0.911905	0.540996	0.408641	5.99257	0.339701	0.910076	0.824605	0.11786	0.6142	0.0669307	0.40611	0.0439492	1.14175
SL004466	3316-58_1	Heparin cofactor 2	3.64084	0.962081	0.29576	0.939661	0.0883066	1.62982	0.0874774	0.148936	0.582532	1437.73	0.793551	5.4509	0.182558	0.187533	0.455207	0.260481	0.364825	0.245293	0.128303	0.699983	0.292792	0.43073	3.21427	0.229657	0.698808	0.925577	1.25526	0.511833	0.399482	0.386617	0.044734	1.27976
SL004860	3317-33_1	Serine protease HTRA2, mitochondrial	45.1485	60.6772	75.1957	106.412	21.3514	1.43729	6.41154	3.89681	2.56287	66.982	7.02263	24.3743	25.7306	1.73237	20.4102	6.4582	2.01112	4.75826	1.18552	2.44673	1.05821	2.01228	5.12875	1.81573	2.23456	22.441	1.69009	0.818933	2.36255	0.951922	2.00832	15.3446
SL005087	3320-49_2	Insulin-like growth factor-binding protein 7	4319.84	4930.11	5292.91	3882.96	1680.72	2779.91	1555.71	2507.18	2231.11	7214.55	2432.72	25981.2	2007.92	1378.19	1796.1	3987.18	4111.63	2464.15	1745.98	5496.13	1960.15	3292.39	2821.59	2964.45	1684.85	20989	2874.42	971.296	871.274	3506.51	1764.59	28730.8
SL007385	3321-2_2	Interleukin-24	2.65543	0.595442	0.450913	0.535588	0.0866713	0.105345	0.0833118	0.123404	0.247376	14.7983	0.787585	1.54779	0.314204	0.135394	0.449839	0.51228	0.362992	0.262659	0.0821139	0.642187	0.71786	0.265065	9.52095	0.162674	0.617551	0.908749	0.162486	0.417656	0.0844519	0.28915	0.0565061	1.07901
SL010464	3322-52_2	Leucine-rich repeats and immunoglobulin-like domains protein 3	0.446029	0.363881	0.421821	0.455536	0.0891242	0.147725	0.0826175	0.120213	0.267326	6.24036	0.608588	2.00539	0.165103	0.148849	0.194322	0.307368	0.344659	0.258318	0.107775	0.680718	0.532078	0.307033	4.39626	0.160282	0.739436	1.53141	0.121293	0.454508	0.0571189	0.360626	0.0431644	1.27976
SL004610	3323-37_1	Low-density lipoprotein receptor-related protein 8	1.66587	1.92967	1.24849	2.8552	0.253473	0.546099	0.170095	0.41383	0.72883	51.6056	1.7661	3.86274	0.290202	0.469254	1.12836	1.7487	0.375825	0.79449	0.299716	1.5862	0.798118	0.773105	28.5412	0.447353	1.96641	3.50036	0.437111	1.08918	0.515121	0.883696	0.113012	3.97729
SL007674	3324-51_1	T-lymphocyte surface antigen Ly-9	6.58464	69.0961	12.3225	7.66596	3.09073	2.77772	2.50213	2.31489	1.27013	14.7673	3.66346	32.3958	1.32228	3.98277	1.27544	2.57182	6.32485	1.68232	1.28508	4.70723	0.51573	1.90405	3.45933	2.6578	5.91549	72.8682	3.24973	2.90312	1.14588	4.08709	5.38299	78.2912
SL010465	3325-2_2	Matrilin-2	137.694	92.6464	110.539	282.794	149.379	27.0362	35.4075	31.617	21.7851	1387.87	7.89375	141.454	40.5833	20.7876	67.2998	98.0712	110.283	26.7891	6.99713	25.2957	9.46148	25.8836	24.3128	14.6933	15.1869	163.945	28.9638	2.01048	31.661	8.67776	4.09277	336.025
SL004805	3326-58_2	Cell adhesion molecule 1	11.9515	21.8412	0.676369	0.846267	11.9721	8.75454	4.30514	0.195745	10.3047	20.3057	0.936748	133.89	0.578223	9.86947	3.36467	0.505334	0.364825	4.55421	0.588141	4.77787	0.756503	0.421895	10.202	8.05714	4.73727	93.2729	5.99369	4.65154	3.01329	8.54131	0.747921	104.464
SL007673	3327-27_1	Netrin-4	150.175	241.893	326.866	101.87	14.6638	67.9464	53.2085	114.036	45.2087	524.908	63.0008	340.365	98.519	18.7542	42.1743	124.213	59.5379	17.9064	14.5485	59.5114	14.6753	24.0723	58.2021	18.7027	5.39545	260.878	13.9361	4.19703	16.7937	7.06632	8.42412	402.585
SL004515	3329-14_2	Peptidoglycan recognition protein 1	886.796	773.4	241.309	484.884	60.4369	18.8798	25.3115	48.7011	28.0892	4209.63	606.022	439.087	62.3812	17.3868	214.658	201.081	160	31.1979	17.8187	195.507	39.301	99.4589	49.373	124.364	41.0022	479.432	23.477	10.3431	16.9874	20.5557	55.9136	484.916
SL010468	3331-8_1	RGM domain family member B	17.6545	30.2215	26.7372	12.1165	9.89606	10.9716	12.1795	12.0883	7.1553	164.381	6.09185	81.1309	17.322	7.81501	10.7145	33.1436	16.8699	7.11785	3.1737	7.18607	4.43349	6.09207	41.3495	4.3922	4.41224	177.492	6.81299	1.80165	5.92425	5.25019	2.8567	160.334
SL010469	3332-57_1	Hemojuvelin	2.31105	14.354	9.42068	42.077	13.7423	0.908147	0.987939	0.587234	1.20363	55.1	2.20166	13.0956	0.480761	0.65006	1.692	2.03175	1.20631	0.855271	1.05106	1.97793	0.793659	2.00787	15.8818	1.19135	5.0948	11.2584	1.09278	1.39219	1.08351	1.21183	1.46053	11.4426
SL001998	3336-50_1	Tissue factor pathway inhibitor	359.703	296.45	267.163	626.844	79.7695	109.094	109.034	93.267	98.9227	1574.19	54.9937	1075.98	194.773	62.0937	164.072	163.956	55.1197	44.0725	57.4356	42.4806	25.0211	96.6492	49.6235	42.0368	17.9577	802.433	43.2797	9.81901	32.8721	32.8137	119.398	1550.98
SL007206	3339-33_1	Thrombospondin-2	17.6358	9.35892	0.625459	1.28274	0.887154	0.971112	2.73679	0.626596	0.650361	71.6326	0.936748	21.8574	0.259655	0.560918	43.3542	0.903002	0.408824	1.94281	0.530661	1.07887	0.477087	0.556636	16.6292	0.385154	0.999458	6.49587	0.566414	0.634673	0.982235	0.630283	0.136556	11.3422
SL007207	3340-53_1	Thrombospondin-4	101.332	12.2148	14.1577	22.1154	16.676	12.1244	70.7435	7.43404	13.6469	1921.07	4.05129	149.758	36.5415	14.6579	167.757	68.9251	31.0706	10.0701	6.34843	3.97513	11.9435	8.71179	14.0404	11.7125	3.22589	150.246	15.6788	0.91311	34.5247	5.10724	8.62032	193.645
SL006892	3341-33_4	Tyrosine-protein kinase ABL1	0.246872	0.347341	0.271517	0.365953	0.085036	0.101713	0.0847003	0.1	0.260676	9.52314	0.566822	1.73621	0.150556	0.123621	0.227604	0.432399	0.337325	0.297391	0.122144	0.577968	0.477087	0.304824	5.53358	0.193773	0.511918	0.799362	0.097263	0.393088	0.0483583	0.370373	0.0431644	1.5056
SL005574	3343-1_4	Aminoacylase-1	4.37316	21.3918	16.4365	53.7113	0.302532	25.3119	0.23119	5.55213	9.06249	44.7252	3.54413	73.2843	12.003	9.40611	0.74508	2.18978	0.346492	0.67727	0.755448	1.13667	0.952688	0.424104	2.44252	0.653088	1.38949	686.879	20.0202	0.900826	2.20731	3.6355	1.05949	318.811
SL000272	3344-60_4	Antithrombin-III	683.076	250.56	7.67279	30.5819	47.6022	87.9535	29.7291	8.73404	296.6	1382.56	4.89257	334.483	10.2313	5.21898	217.581	4.08261	67.3936	15.8746	1.81472	10.6346	0.945257	5.29025	348.247	60.0004	35.0948	180.286	133.358	18.5079	121.475	10.1885	3.80632	216.43
SL010520	3346-72_2	Aurora kinase B	1.79864	1.22121	2.23517	2.64744	0.430903	0.39232	0.206891	0.407447	0.502733	21.7871	1.4797	3.83582	0.256018	0.393568	1.39783	0.965517	0.357492	0.722856	0.285346	1.35501	1.65717	0.527921	10.2426	0.392331	1.38136	1.8175	0.328406	0.823028	0.206399	0.656274	0.0682782	2.40896
SL002792	3347-9_2	beta-adrenergic receptor kinase 1	0.672156	0.474149	0.630308	0.712846	0.239573	0.106556	0.0847003	0.128723	0.226097	7.37075	0.841284	1.5747	0.116372	0.119416	0.300608	0.355991	0.348325	0.345147	0.125224	0.777046	0.414664	0.2739	3.77751	0.208127	1.21885	0.925577	0.114427	0.540496	0.0602727	0.389866	0.0478733	1.48051
SL003994	3348-49_2	Bone morphogenetic protein 1	0.493744	0.468635	0.458185	0.811959	0.0883066	0.22401	0.0881716	0.239362	0.368405	13.8227	1.07995	2.78602	0.120009	0.176601	0.288799	0.849169	0.353825	0.501441	0.185783	1.05319	0.720833	0.446192	7.52388	0.289464	1.07259	2.23821	0.17965	0.827122	0.208502	0.675767	0.0463036	2.29604
SL010491	3350-53_2	Calcium/calmodulin-dependent protein kinase type II subunit alpha	0.371345	0.733276	0.884855	1.19888	0.0973008	0.12593	0.0867831	0.176596	0.235407	16.3313	0.811451	1.53433	0.363662	0.148008	0.447692	0.767552	0.370325	0.319099	0.193994	0.68714	0.566262	0.300407	8.97125	0.133967	0.715059	1.14435	0.147611	0.425845	0.144725	0.34763	0.044734	1.30485
SL010492	3351-1_1	Calcium/calmodulin-dependent protein kinase type II subunit beta	0.765511	0.664359	0.780612	1.62392	0.0956655	0.273655	0.0999741	0.262766	0.406974	19.1495	1.36634	2.63797	0.11419	0.252287	0.497078	0.821384	0.353825	0.464538	0.18373	1.07887	0.549913	0.463863	12.6567	0.301425	1.13759	1.59031	0.249451	0.749324	0.174861	0.578301	0.0455188	1.99492
SL010288	3352-80_3	Carbonic anhydrase 6	3.59105	1.76152	1.29698	2.10233	0.0932125	0.119875	0.0902544	0.374468	0.299246	111.779	1.30071	4.25305	0.672775	0.521393	1.24001	2.15852	2.65827	0.329952	0.26995	1.34859	0.820411	1.08897	1.24563	0.258364	1.89328	2.92819	0.265471	0.794365	0.647231	0.458092	0.110658	1.39268
SL004868	3356-50_1	Carbonic anhydrase 7	1.24888	1.2598	1.34789	1.12645	0.324609	0.656288	0.309642	0.587234	0.69159	11.149	3.13244	7.52359	0.274929	0.414592	0.753668	1.1166	0.454656	1.157	0.510133	3.35221	1.0597	1.02271	5.6595	1.15546	4.03846	3.82852	0.558404	2.20702	0.185023	1.68617	0.295872	5.98476
SL010495	3357-67_2	Cyclin-dependent kinase 2:Cyclin-A2 complex	0.41906	0.377665	0.378185	0.531776	0.0891242	0.101713	0.0853946	0.110638	0.194177	12.2175	0.644387	1.21131	0.115645	0.134553	0.239413	0.520963	0.370325	0.238781	0.142673	0.674296	0.759475	0.280527	7.22737	0.165066	0.780065	0.883506	0.0926859	0.446319	0.079546	0.341133	0.044734	1.02883
SL010496	3358-51_2	Cyclin-dependent kinase 5:Cyclin-dependent kinase 5 activator 1 complex	4.58892	2.73462	3.1273	4.33616	0.7318	0.864556	0.654692	0.704255	0.6876	37.0809	1.86753	8.06195	1.02771	0.639127	3.74043	1.6584	1.15497	1.01808	0.53682	2.19628	1.39262	0.876922	10.1695	0.748778	2.09642	4.1651	0.83875	0.847596	0.496899	1.14036	0.224455	5.43271
SL010522	3359-11_2	Cyclin-dependent kinase 8:Cyclin-C complex	5.52661	2.71257	12.8122	5.26058	0.590346	0.709566	0.659552	0.724468	0.599821	80.0718	2.39855	8.25037	1.33828	0.459163	4.41143	32.9613	1.13847	0.924735	0.411596	2.18343	1.89794	0.870296	7.25715	0.63395	2.29144	3.67707	0.818154	1.24068	0.527737	0.98766	0.171088	5.2696
SL003726	3360-50_4	Serine/threonine-protein kinase Chk2	0.275916	0.341828	0.450913	0.312585	0.0866713	0.0871822	0.0847003	0.129787	0.168908	3.61311	0.721953	1.46703	0.112735	0.0840957	0.220088	0.329943	0.348325	0.217074	0.0851932	0.796311	0.509785	0.249603	1.89146	0.184204	0.763813	0.63949	0.0869646	0.434035	0.0409995	0.422355	0.0455188	0.941
SL010610	3361-26_2	C-type lectin domain family 4 member K	0.32778	0.551336	1.05455	0.543212	0.0842183	0.111399	0.084006	0.128723	0.188857	6.13713	0.871116	1.95156	0.124372	0.111847	0.229751	0.265691	0.337325	0.290879	0.107775	0.764202	0.619767	0.251811	3.48912	0.131574	0.942578	0.841434	0.140745	0.499549	0.0504609	0.363875	0.0431644	1.10411
SL009400	3362-61_2	Chordin-like protein 1	7.26509	3.36315	1.66547	2.5064	0.843819	0.646601	1.20733	0.618085	0.603811	166.105	1.31861	7.95428	3.41697	0.596239	8.42348	5.29124	3.29809	0.909539	0.47934	1.36144	1.189	0.709048	3.09512	0.471276	1.07259	8.31337	1.12596	0.777986	1.79487	0.549061	0.358657	6.66228
SL004781	3363-31_4	Tyrosine-protein kinase CSK	0.236499	0.556849	0.242426	0.318303	0.0866713	0.395952	0.0860888	0.0840426	0.383035	3.01437	5.49519	1.99193	0.115645	0.07905	0.356436	0.18581	0.364825	0.214903	0.105722	0.571546	0.316572	0.258438	1.83054	0.145928	0.495666	0.462789	0.10985	0.556874	0.0409995	0.263159	0.044734	0.777893
SL006910	3364-76_2	Cathepsin L2	10.4972	35.3875	17.1056	15.7341	0.791489	5.39561	1.46004	11.3319	9.91767	33.7465	2.33889	103.877	16.599	15.9933	24.6209	7.55222	84.2929	12.3146	30.9806	3.28157	8.29032	12.9639	70.3402	4.019	8.46695	126.223	13.2003	1.27344	5.15927	4.7856	9.55974	84.3136
SL010612	3365-7_2	Dickkopf-related protein 4	21.6314	19.2085	61.1665	10.0694	5.7064	16.1578	21.7298	32.3266	6.47435	264.841	12.2851	157.74	33.2075	6.86053	32.1984	72.1186	19.2679	11.6764	19.734	5.94665	39.6309	2.86933	25.8035	1.99515	1.82828	69.1659	10.0456	0.933584	4.67639	1.81288	2.08523	150.497
SL006550	3366-51_2	Extracellular matrix protein 1	2049.21	467.114	331.578	100.769	237.042	93.0742	197.098	143.424	32.1217	7883.65	64.4984	1471.55	891.303	34.1614	1551.26	179.126	1650.44	131.519	77.651	159.275	36.917	101.078	54.9973	68.6771	26.8879	490.194	405.036	10.5069	637.79	34.5746	43.3543	596.807
SL006777	3367-8_3	Fetuin-B	930.859	131.267	70.6818	172.335	155.056	24.7186	95.8342	55.4351	22.4368	2169.66	15.9665	327.902	15.3873	15.6225	657.974	0.658149	267.25	9.93981	14.6892	16.973	1.6111	14.5521	18.109	14.6933	23.6863	431.807	147.92	2.18246	254.677	7.67061	24.1368	124.639
SL004654	3373-5_2	Granzyme H	0.309109	0.438312	0.429094	0.497468	0.0866713	0.107767	0.0826175	0.124468	0.240727	9.30119	0.996414	1.80351	0.141101	0.14044	0.283431	0.432399	0.353825	0.364684	0.12625	0.777046	0.95566	0.307033	4.92024	0.181812	0.983207	0.908749	0.10985	0.511833	0.0865544	0.428852	0.0455188	1.35504
SL010499	3374-49_2	Tyrosine-protein kinase HCK	0.485446	0.424528	0.504246	0.590862	0.525751	1.13458	0.341578	0.205319	1.13048	6.44167	1.5334	3.284	0.116372	0.637445	0.30705	0.349045	0.362992	1.41315	0.906333	1.05961	0.683676	0.43073	2.20693	0.251188	1.07259	1.34629	0.147611	0.732945	0.0536147	0.584799	0.0478733	2.03256
SL010613	3376-49_2	Interleukin-17 receptor D	0.668007	0.410745	0.686066	0.867233	0.0834007	0.180419	0.0833118	0.224468	0.256686	9.39926	0.775652	2.44954	0.109826	0.174078	0.435882	0.481022	0.339159	0.360343	0.136514	0.802733	0.783255	0.384344	5.1978	0.203342	0.739436	1.34629	0.207113	0.55278	0.0949646	0.451595	0.044734	1.59343
SL000064	3378-49_2	Kallikrein-7	107.757	453.937	120.748	25.9503	25.8984	34.5919	2.65695	75.6989	37.6398	189.885	87.4875	1900.96	201.302	52.6994	242.044	240.593	1013.5	243.203	170.352	285.593	367.571	301.765	218.572	100.516	40.0108	471.085	117.694	11.0924	14.88	25.0489	2.17392	52.6333
SL007228	3379-29_1	Protein kinase C iota type	1.11404	1.97378	0.993947	1.81642	0.0948478	1.01349	0.0916429	0.304255	1.28077	27.6506	2.11216	3.93003	0.104007	0.341429	0.440177	1.20169	0.346492	0.58827	0.204258	1.59904	0.804063	0.600813	17.1152	0.334917	1.59263	2.13724	0.397062	0.937678	0.296458	0.743994	0.04081	2.47169
SL010500	3381-24_2	Tyrosine-protein kinase Lyn, isoform B	0.273841	1.76703	0.237578	0.314491	0.0874889	1.22055	0.0881716	0.106383	0.71686	2.58596	1.92123	1.33244	0.116372	0.0664356	0.159967	0.251799	0.368491	0.35383	0.11188	0.86053	0.407233	0.247394	0.787997	0.241619	1.13759	0.841434	0.0881088	0.560969	0.0417003	0.363875	0.0463036	1.1292
SL010508	3387-1_2	Serine/threonine-protein kinase PAK 3	4.77355	1.99859	2.76608	4.02549	0.593617	0.51946	0.42975	0.453191	0.417614	26.4222	1.64677	5.84121	0.929521	0.322087	2.87511	1.30588	0.791982	0.659905	0.284319	1.47061	1.3837	0.598604	4.78755	0.411469	1.552	2.48223	0.589299	0.9213	0.335355	0.743994	0.0918225	3.26213
SL010510	3388-58_2	Serine/threonine-protein kinase PAK 7	2.08285	1.64574	2.98427	3.02102	0.224037	0.437122	0.227025	0.459574	0.67297	27.7281	1.43197	5.14134	0.727324	0.311154	1.65979	1.5351	0.355658	0.534002	0.237104	1.33575	1.13252	0.589769	12.4211	0.358839	1.43824	3.0544	0.459997	0.794365	0.286996	0.656274	0.136556	3.26213
SL000550	3389-7_2	Plasma serine protease inhibitor	28.9234	20.7164	2.29093	23.7469	0.649217	462.21	9.38438	2.63936	17.7552	208.745	1.5334	53.0689	963.534	1.97036	20.6593	5.56562	8.73563	2.94786	11.5976	1.27795	1.86971	55.9264	2965.75	1.0837	1.54388	21248.4	747.359	1.24478	40.4391	59.7209	662.567	30977.3
SL010512	3390-72_2	PIK3CA/PIK3R1	0.740616	0.672629	0.581823	0.926319	0.224037	0.161045	0.0965028	0.190426	0.384364	15.8977	0.966581	1.96502	0.13601	0.239673	0.383276	0.500124	0.355658	0.403757	0.172439	0.937592	0.793659	0.318078	8.21575	0.234442	0.869447	1.54824	0.194526	0.569158	0.0977679	0.415857	0.044734	1.61852
SL007250	3391-10_2	Phosphatidylinositol 4,5-bisphosphate 3-kinase catalytic subunit gamma isoform	5.26315	3.42104	3.49336	6.54523	0.779224	1.50026	1.04209	0.609574	1.23555	54.9555	2.41645	9.98659	1.12299	1.05876	4.56066	1.79385	0.98631	1.73659	0.9012	1.50272	1.51003	0.6472	14.1582	0.34927	1.53575	2.37284	0.696861	0.835312	0.454148	0.66927	0.0682782	2.52188
SL017614	3392-68_2	RAC-alpha/beta/gamma serine/threonine-protein kinase	2.82762	2.55544	2.11153	4.13794	0.874072	0.863345	0.407533	0.504255	0.760749	31.5167	1.44391	5.46436	1.04298	0.566805	2.3587	1.35103	0.487655	0.651222	0.277135	1.15594	0.891752	0.563262	10.42	0.397116	1.47075	5.53663	0.480594	0.876258	0.319586	0.539314	0.134202	3.06139
SL005258	3394-81_2	Serine/threonine-protein kinase PLK1	0.338152	0.350098	0.336972	0.455536	0.0883066	0.122297	0.0867831	0.137234	0.222107	8.44436	0.859183	1.80351	0.11419	0.132871	0.212573	0.36641	0.357492	0.290879	0.122144	0.802733	0.588556	0.322495	5.57149	0.191381	0.739436	1.02655	0.120148	0.499549	0.0669307	0.441848	0.0463036	1.29231
SL000565	3396-54_2	Renin	0.516564	1.24326	4.57701	0.722376	0.219131	1.78844	0.204114	6.90213	6.77758	55.4561	1.15751	8.82911	1.40955	0.180806	0.67959	1.62367	0.348325	0.319099	0.152937	0.86053	0.807035	0.267274	2.34097	0.203342	0.804442	1.01813	0.184228	0.732945	0.0595719	0.428852	0.0439492	1.78163
SL010616	3397-7_4	Tyrosine-protein phosphatase non-receptor type 11	39.2693	14.9081	18.1189	21.4445	0.167619	0.573949	2.97145	2.35851	1.06265	87.5148	12.7446	17.6178	0.801512	0.8788	72.3919	0.477549	0.346492	9.29076	0.5943	10.0823	3.01561	6.49629	3.70981	6.8634	1.30823	6.01625	0.639647	1.00729	1.26538	1.05914	0.0627846	4.85556
SL007560	3399-31_2	Stabilin-2	1.55384	1.26532	1.10789	2.17094	0.889607	0.699879	0.32561	0.397872	1.4949	41.1998	1.21718	3.32438	0.608771	0.715654	1.65335	1.26073	0.346492	0.596953	0.313059	0.995389	1.83701	0.432939	14.054	0.208127	1.00758	1.43044	0.307809	0.646957	0.243544	0.519821	0.0439492	1.80672
SL007747	3400-49_2	Serine/threonine-protein kinase TBK1	0.39624	1.59887	1.10789	0.979687	1.5748	2.79346	0.940034	0.298936	2.61474	17.0436	2.20762	4.25305	0.245836	1.64491	0.24156	0.496651	0.350159	3.3603	2.36488	0.789889	0.435472	0.302616	9.01051	0.169851	0.812567	1.20325	0.171641	0.425845	0.134562	0.363875	0.0439492	1.35504
SL005261	3401-8_2	Tyrosine-protein phosphatase non-receptor type 2	0.630665	0.394205	0.489701	1.11883	0.085036	0.0980799	0.0819232	0.312766	0.211467	14.1273	0.626488	2.11306	0.109826	0.120257	0.542169	0.583478	0.348325	0.275684	0.113933	0.712827	0.845678	0.276109	6.90377	0.155497	0.755688	0.748876	0.156765	0.458603	0.144374	0.341133	0.0439492	1.01628
SL010617	3403-1_2	Tryptase beta-2	10.8541	7.04055	3.297	6.03823	2.60668	0.824598	2.21401	1.11489	0.418944	29.1269	1.16944	13.0283	1.50702	0.574374	4.27723	1.59588	1.46847	1.02893	0.42494	0.944014	0.57518	0.466072	1.2876	0.925806	0.853196	6.75671	0.98865	0.630578	1.63858	0.484083	0.204835	6.46153
SL010619	3404-51_2	Tryptase gamma	0.91073	0.352855	1.89092	1.30943	0.18806	0.0992908	0.103445	0.228723	0.239397	97.6418	0.656321	2.32841	0.186195	0.115211	0.913635	1.64103	0.357492	0.347318	0.143699	0.86053	0.475601	0.300407	3.66243	0.299033	0.682557	1.21166	0.202536	0.434035	0.298911	0.471088	0.0455188	1.5056
SL010529	3405-6_2	Ubiquitin-fold modifier-conjugating enzyme 1	37.2258	25.2842	51.1568	267.279	10.1087	1.20481	6.21645	4.60426	2.76237	57.6292	14.0811	22.7188	20.3804	1.00915	8.93666	3.968	1.02298	3.9247	1.49037	4.38613	1.48477	1.34299	3.42819	3.25109	3.20152	10.2823	1.41661	1.41675	1.10593	1.85186	0.949617	14.0774
SL000104	3412-7_1	Apoptosis regulator Bcl-2	2.35462	7.91167	5.8352	4.83935	1.26491	0.973534	0.845614	1.05638	0.915027	82.7764	1.6766	6.0431	3.62935	1.29676	1.59108	3.02506	0.368491	1.17437	0.454706	1.46419	0.786228	0.885758	46.6489	0.433	1.58451	4.79617	0.830741	0.880353	0.864143	0.617288	0.0627846	4.44152
SL003703	3413-50_2	Bcl-2-related protein A1	59.3032	29.0444	49.8792	57.7977	16.8617	7.21311	10.0398	5.07766	9.78866	384.477	17.3686	67.2816	12.3951	10.3942	37.3334	19.7601	12.5049	11.6981	3.19321	5.97876	4.43944	3.50327	5.96955	3.52141	2.82773	49.5184	6.00056	1.29801	8.0853	1.92009	2.47842	32.1822
SL006374	3414-40_2	Cytoplasmic tyrosine-protein kinase BMX	0.435657	0.512742	0.727278	0.499374	0.654123	0.733783	0.243687	0.139362	0.986846	9.32183	0.984481	2.04577	0.137464	0.313677	0.227604	0.395932	0.375825	0.64688	0.544005	0.969702	0.570721	0.278318	5.11792	0.141144	0.723185	1.18642	0.11786	0.499549	0.067982	0.380119	0.0470884	1.21703
SL004660	3415-61_2	Bone sialoprotein 2	3.18237	2.91657	4.97701	3.2993	0.851995	0.508563	0.352687	0.392553	0.416284	26.4945	1.15154	7.13328	1.41246	0.357407	1.56102	5.43538	0.454656	0.547026	0.280214	0.950436	1.09091	0.574307	7.45348	0.263149	1.39762	5.54505	0.812432	0.610105	0.405439	0.623785	0.20248	5.49544
SL010521	3416-2_2	Tyrosine-protein kinase BTK	1.67417	2.96343	2.28365	1.66013	0.541287	0.68777	0.388094	0.673404	1.12516	16.9713	3.5322	6.94485	1.14917	0.447389	1.02851	1.23642	0.460156	1.01808	0.463944	2.58801	1.06267	0.845998	7.26799	0.8349	2.88461	3.65182	0.550394	1.6911	0.287697	1.25407	0.211898	5.25705
SL010490	3418-12_2	Calcium/calmodulin-dependent protein kinase type 1D	5.05569	2.787	3.1079	5.65512	5.01303	2.75714	2.61321	0.596809	2.56154	60.1687	1.55727	10.5115	2.35289	4.19133	3.33139	1.63756	0.652652	2.4182	1.47805	1.3807	1.31087	0.574307	14.1	0.342094	1.19447	2.94502	0.661388	0.716566	0.495498	0.627034	0.0965313	3.07393
SL010493	3419-49_2	Calcium/calmodulin-dependent protein kinase type II subunit delta	1.44182	2.88624	2.92851	3.56423	0.17089	0.484345	0.17912	0.42234	0.428254	28.972	1.18138	3.09557	1.12226	0.338906	0.949064	1.39271	0.372158	0.44066	0.182704	1.09814	0.974982	0.519085	19.5415	0.299033	0.95883	2.27187	0.381042	0.679714	0.337457	0.61079	0.0455188	2.29604
SL004869	3420-21_2	Carbonic anhydrase 13	0.703274	2.29356	1.36001	1.55721	0.189696	0.25186	0.238133	0.429787	0.562582	22.1897	1.00835	2.9879	0.791329	0.27247	0.78695	0.915158	0.364825	0.516636	0.173466	0.911905	0.618281	0.421895	20.0222	0.294248	0.975081	1.70811	0.244874	0.573253	0.305569	0.490581	0.0455188	2.09529
SL004635	3421-54_2	Tumor necrosis factor ligand superfamily member 8	1.2634	1.76703	1.61698	1.85836	0.250202	0.366892	0.222859	0.378723	0.504063	20.1302	1.32457	3.70123	0.645864	0.35152	0.953358	1.42744	0.364825	0.629514	0.279187	1.07887	0.859054	0.477116	10.1668	0.289464	1.19447	2.18773	0.384475	0.651052	0.2905	0.58155	0.0839744	2.48424
SL010494	3422-4_2	Cyclin-dependent kinase 1:G2/mitotic-specific cyclin-B1 complex	1.4024	2.24945	2.66184	1.43713	0.387568	0.438332	0.270069	0.571277	0.569232	13.1569	1.8377	4.88562	1.05462	0.35993	0.827747	1.01414	0.359325	0.79449	0.356169	2.06784	1.00917	0.658244	6.51654	0.629165	2.34019	2.6421	0.451987	1.16698	0.244245	0.994158	0.121645	3.98984
SL005250	3423-59_2	Chymase	0.794555	1.46655	2.00729	1.82786	0.121013	0.273655	0.14649	0.338298	0.364415	20.6309	1.09785	2.53029	0.417484	0.262379	0.492783	0.932523	0.333659	0.403757	0.188862	1.0275	1.40154	0.426312	12.7921	0.248795	1.01571	1.80067	0.286068	0.646957	0.229877	0.454843	0.0941769	1.79417
SL007324	3427-63_2	Casein kinase II subunit alpha	1.98327	1.59612	0.438791	0.890105	0.0858536	3.54662	1.55515	0.161702	1.18368	16.4913	1.54534	31.0096	0.112008	1.74919	4.62937	0.375093	0.353825	0.44066	0.21247	0.879796	0.805549	0.658244	6.42854	0.258364	0.755688	2.43174	0.366167	0.556874	0.627958	0.52307	0.0439492	3.13667
SL004137	3431-54_2	Ephrin type-A receptor 1	9.37284	24.2395	10.9649	18.1585	4.60012	7.70109	6.44278	3.01596	8.57173	63.4669	4.55248	47.3623	3.26641	7.90668	7.21246	6.97743	6.04253	3.06508	4.6148	7.04479	3.94897	4.47518	13.052	3.87786	5.03792	70.2429	5.43185	1.52731	4.3512	3.12542	7.04679	37.8031
SL010498	3432-21_2	Ephrin type-A receptor 3	0.248947	0.322531	0.266669	0.333551	0.0842183	0.100502	0.081229	0.107447	0.215457	1.74978	0.84725	2.13998	0.111281	0.108483	0.162114	0.204912	0.406991	0.314757	0.120092	0.899061	0.401288	0.278318	1.22532	0.241619	1.04821	0.75729	0.114427	0.60601	0.0385465	0.506826	0.044734	1.44287
SL010349	3434-34_1	Fibronectin Fragment 3	940.359	1096.31	679.794	818.851	295.753	112.245	117.96	130.283	144.578	7907.98	115.435	1497.6	642.991	132.569	921.801	1904.11	535.26	160.422	85.5412	376.27	72.0357	245.66	95.4045	283.789	430.238	1970.43	186.545	68.557	121.666	129.627	170.964	1692.96
SL010348	3435-53_2	Fibronectin Fragment 4	392.78	791.773	284.754	680.463	85.9607	16.7196	24.8234	28.8362	32.6231	6683.49	33.89	204.806	271.414	15.4778	434.945	1241.06	152.794	46.1933	23.5544	131.59	51.4778	50.9741	41.0259	60.0075	182.048	426.195	36.9256	16.3746	38.2791	25.0164	41.6513	345.962
SL004636	3437-80_3	Receptor-type tyrosine-protein kinase FLT3	1.27378	1.21569	1.6291	2.06039	0.497951	0.624805	0.202725	0.280851	0.545292	21.3896	1.00238	3.45897	0.18474	0.424683	0.864249	0.956835	0.350159	0.603465	0.322297	0.96328	1.32425	0.375508	9.10258	0.205735	0.560672	1.19484	0.207113	0.495455	0.162246	0.389866	0.0431644	1.48051
SL009324	3438-10_2	Follistatin-related protein 3	76.0947	175.854	381.947	2011.37	94.5608	44.6591	59.0521	35.1074	42.1591	232.53	50.1847	221.158	17.6202	23.038	17.0005	54.1211	34.4109	26.6436	38.534	46.4943	40.0233	38.1804	36.1585	42.2856	33.9816	372.04	29.3597	11.7066	12.6005	29.1067	33.8856	338.986
SL004298	3440-7_2	Granzyme A	2.50814	2.98273	1.16122	1.44666	0.654941	0.576371	0.619978	0.565957	0.417614	145.108	0.871116	3.36475	1.76303	0.205194	11.8912	5.46316	0.344659	3.97896	0.202206	0.911905	0.701511	0.395388	4.46938	0.339701	0.869447	1.6997	0.346714	0.560969	0.0921612	0.445097	0.0439492	2.74772
SL017188	3441-64_2	Glycogen synthase kinase-3 alpha/beta	1.48123	1.95448	1.69213	2.52165	0.380209	0.682927	0.22633	0.347872	0.67696	19.2269	1.39021	3.63393	0.345479	0.453276	0.982346	0.962044	0.353825	0.659905	0.304848	1.19447	0.821898	0.47049	8.44456	0.411469	1.38949	2.45699	0.386763	0.732945	0.214108	0.614039	0.0525821	2.84809
SL010523	3443-61_2	Homeodomain-interacting protein kinase 3	1.06632	0.463122	0.681217	1.16457	0.242025	0.18284	0.109694	0.276596	0.344465	13.1001	1.08591	2.61105	0.115645	0.195943	0.799833	0.892583	0.346492	0.408099	0.171413	0.988967	0.680704	0.399806	6.07516	0.265541	1.64139	1.61555	0.322684	0.696093	0.155588	0.510074	0.0431644	2.37132
SL004151	3445-53_2	Interleukin-15 receptor subunit alpha	1.23021	12.0108	4.35155	22.9693	2.00734	0.879087	0.438775	0.689362	1.22358	39.4552	1.8735	5.23556	0.35057	0.771158	0.6141	1.91367	0.56832	0.840076	0.448547	1.83023	2.96805	1.47774	26.3207	1.07173	3.01463	8.30495	0.712881	1.01138	0.435225	1.18584	1.26589	9.81149
SL004152	3446-7_2	Interleukin-18 receptor 1	39.6655	63.8309	77.0309	115.498	16.6139	35.0569	16.1056	40.9489	31.0763	805.281	38.0964	269.221	54.0846	17.9343	61.3531	68.2409	40.4937	18.8659	13.7572	41.4339	22.38	34.0343	21.3896	28.7263	16.8526	448.476	14.6272	9.33584	16.4222	15.6564	36.2047	226.794
SL000039	3447-64_2	Interleukin-8	1148.87	929.69	700.073	895.135	225.264	38.7585	93.1724	73.6	97.1711	8599.56	225.917	2444.05	496.288	27.3513	2049.24	1168.41	117.122	170.77	38.107	100.977	80.815	113.172	36.4036	86.3152	1.69827	63.0655	11.0857	1.65424	0.834357	1.40677	0.694555	41.4416
SL004125	3448-13_2	Insulin receptor	0.761362	1.55201	1.55153	1.23509	0.998355	0.193738	0.22633	0.760638	1.08925	47.2905	1.4976	2.40916	0.501127	0.142122	0.723608	2.10816	0.406991	0.369026	0.148832	0.815577	0.49195	0.326913	2.40461	0.272718	0.991332	1.42202	0.273481	0.474981	0.174511	0.324888	0.0926073	1.02883
SL004876	3449-58_2	Kallistatin	511.367	545.158	237.485	161.673	41.7085	263.423	39.605	41.3904	201.725	8357.09	575.939	946.653	178.912	63.3703	413.325	317.742	260.182	376.69	135.718	1018.89	200.108	831.011	326.171	188.113	65.7855	658.035	91.1229	23.9497	122.809	22.7487	16.1647	259.578
SL001797	3450-4_2	Kallikrein-6	14.1713	9.24314	19.5783	18.9552	3.23137	1.09704	2.03906	1.29043	1.24486	104.734	4.17062	14.3069	4.76325	0.856094	13.6841	9.24361	3.04326	2.51154	0.828324	2.27334	1.80134	1.195	7.09603	0.818154	2.33207	7.0428	1.27929	1.06871	1.16095	0.942176	0.401037	6.14787
SL006916	3452-17_2	Tyrosine-protein kinase Lck	0.765511	0.631279	0.734551	1.01018	0.100571	0.180419	0.0853946	0.180851	0.313875	11.1129	1.33054	1.89772	0.125827	0.190056	0.338185	0.560903	0.357492	0.364684	0.136514	0.892639	0.998762	0.375508	8.28209	0.258364	0.804442	1.20325	0.194526	0.589632	0.115289	0.480835	0.0439492	1.40523
SL006917	3453-87_2	Tyrosine-protein kinase Lyn	0.207456	0.573389	0.298184	0.310679	0.0883066	0.296661	0.084006	0.0851064	0.335155	4.33058	0.900949	1.58816	0.118554	0.0832548	0.182512	0.187547	0.350159	0.230098	0.0708233	0.661452	0.338866	0.227514	2.80538	0.143536	0.438786	0.530103	0.10184	0.405372	0.0427516	0.324888	0.0439492	0.840627
SL005084	3457-57_1	Periostin	0.811151	0.600956	1.04486	0.817677	0.242843	0.165888	0.0951143	0.307447	0.363085	49.9539	1.14558	2.73218	0.432758	0.174919	0.650603	1.08187	0.353825	0.507953	0.211443	1.20731	0.46817	0.443983	4.83224	0.375585	1.29198	1.27057	0.197959	0.773892	0.113187	0.588048	0.0494429	1.99492
SL004155	3459-49_2	Platelet-derived growth factor receptor beta	1.56629	2.4369	1.76001	1.41044	0.484869	0.638125	0.687322	0.604255	1.09989	22.7523	1.18734	6.5007	0.941885	0.785454	1.53847	1.3875	0.720483	0.93993	0.586088	1.50272	0.732723	0.788567	11.7495	0.832508	1.21073	8.15349	0.725468	0.60601	0.760768	0.916185	0.536808	6.63719
SL009089	3461-58_1	Brevican core protein	2.02269	15.5559	8.61825	8.90486	2.06703	2.37814	0.605399	1.54043	1.32599	11.9284	1.98089	28.8965	2.88966	0.93178	0.629131	2.58571	2.62161	1.09405	0.639462	2.50453	0.697053	2.25526	4.51541	1.54062	5.81798	22.2643	1.67521	1.68291	0.599924	2.73881	2.67933	22.1072
SL010513	3466-8_2	cAMP-dependent protein kinase catalytic subunit alpha	54.7662	18.1665	0.635156	0.918695	6.40059	1.37917	0.652609	0.184043	1.71169	76.5516	5.95462	9.08483	0.114917	0.523075	0.657044	0.489705	0.370325	2.5224	0.193994	1.39354	0.679217	0.720092	7.72562	1.65305	1.07259	1.88481	0.311242	0.601916	0.933176	0.526319	0.089468	1.79417
SL010515	3469-74_1	Ribosomal protein S6 kinase alpha-3	0.995786	2.6023	0.395155	0.583238	0.116107	0.274866	1.53155	0.168085	0.66898	11.8613	2.18376	4.09154	0.11419	0.364975	0.369319	0.500124	0.359325	0.781466	0.206311	1.57336	0.578152	0.808447	7.45483	1.37077	1.12134	1.83433	0.215123	0.741134	0.304517	0.578301	0.0455188	1.95728
SL001945	3470-1_2	E-selectin	98.2613	35.7955	142.968	14.0263	197.088	1.43245	6.36016	8.70319	1.18634	340.861	3.28757	69.462	8.38532	3.199	33.5844	3.64674	13.0274	1.77132	0.419807	2.47242	1.39708	6.78345	34.0342	2.11476	51.6712	13.0675	2.19013	1.73204	1.50016	1.72191	6.40638	36.8621
SL010517	3471-49_1	Serine/threonine-protein kinase 16	14.9223	7.37963	8.8728	14.5238	3.06375	1.20965	1.85924	1.09787	1.01079	85.8476	2.95941	15.6932	2.83947	0.811524	9.44662	4.02357	3.27976	1.60418	0.675387	2.71003	1.05524	1.2193	13.5896	0.870784	2.86836	8.75933	1.58138	1.33486	1.70411	1.1566	0.574479	7.45272
SL000582	3472-40_2	Baculoviral IAP repeat-containing protein 5	1.11819	0.793923	1.24607	1.55721	0.102207	0.279709	0.0860888	0.225532	0.267326	12.2898	1.06205	2.463	0.127282	0.212762	0.756889	0.680724	0.346492	0.41027	0.165254	1.02108	0.774338	0.377717	5.67981	0.244011	0.926327	1.25374	0.241441	0.6142	0.105477	0.474337	0.0478733	1.45541
SL005224	3473-78_2	Thrombopoietin Receptor	0.188785	0.363881	0.310305	0.308773	0.849542	1.11521	0.424196	0.107447	1.45633	5.24418	1.06205	2.57067	0.113463	0.573533	0.154599	0.18581	0.355658	0.994198	0.868355	0.693561	0.453307	0.231932	1.44466	0.150713	0.869447	0.984478	0.108706	0.438129	0.043102	0.386617	0.0439492	0.915906
SL002705	3474-19_2	Thrombospondin-1	679.214	321.839	947.811	951.658	234.495	51.3212	160.561	290.468	93.2423	5106.39	59.2598	581.564	335.452	72.3778	436.467	621.939	282.01	181.639	71.5079	149.707	122.842	113.123	181.677	114.02	40.9697	2044.67	56.0407	9.33584	94.2564	21.3906	168.421	1421.07
SL005225	3477-63_2	High affinity nerve growth factor receptor	7.71735	14.0094	14.6619	20.2532	1.1717	2.35392	1.02057	1.91809	1.53613	49.5461	4.39138	14.0512	2.56891	1.19584	4.46833	4.06177	1.03031	1.80171	0.785214	4.06504	1.6438	1.74943	28.5845	1.30857	3.87595	10.0804	1.59054	2.24797	1.05793	1.93308	0.42772	11.6559
SL006480	3479-71_2	Trypsin-3	0.807002	0.559606	0.986674	1.19697	0.112019	0.164677	0.0833118	0.191489	0.295256	6.85459	1.16944	2.79947	0.135282	0.137917	0.470238	0.361201	0.350159	0.418953	0.199126	0.944014	1.07753	0.459445	2.17038	0.303817	1.30011	1.72494	0.170496	0.659241	0.0560676	0.432101	0.0674934	1.55579
SL008122	3480-7_1	Dual specificity protein phosphatase 3	1.6555	3.19499	1.18789	2.07183	0.304985	0.348729	0.640806	0.384043	0.551942	25.4776	1.784	5.31631	0.329478	0.443184	1.01455	1.19821	0.355658	0.696807	0.280214	1.78528	0.805549	0.664871	13.5164	0.516729	2.04767	3.34891	0.371888	1.10556	0.373551	0.893443	0.10281	3.73891
SL011073	3481-87_1	Xaa-Pro aminopeptidase 1	22.4488	25.8356	1.2994	1.07689	4.48483	1.12126	2.75484	0.224468	1.39382	9.17731	4.30188	13.7147	0.233471	0.988125	1.12406	0.418507	0.344659	2.58535	0.214523	1.83665	0.435472	0.468281	3.51891	1.22723	1.12134	2.88612	0.473728	0.716566	0.723273	0.750492	0.044734	3.3876
SL000271	3484-60_2	Angiotensinogen	199.657	123.968	1.28728	189.257	56.6184	5.06262	46.4637	5.76596	5.5673	1719.5	0.572789	85.1955	10.6677	2.90467	66.2004	3.64674	52.1333	2.33354	1.81061	1.86876	0.514243	2.7125	5.87207	2.18892	4.67226	67.6429	11.7539	1.03595	98.9618	2.30671	6.02183	48.1416
SL000283	3485-28_2	Beta-2-microglobulin	1525.09	2402.37	2228.08	1627.61	811.753	1036.24	648.804	832.161	850.999	3217.17	2947.81	9965.33	133.044	615.183	816.297	19.1836	1734.77	984.903	637.286	2695.69	736.322	1895.95	809.223	1511.46	5781.86	7382.28	858.781	937.027	332.132	1639.78	610.039	9644.91
SL000299	3486-58_2	Fibroblast growth factor 1	0.284214	0.336315	0.283639	0.316397	0.0866713	0.254281	0.117331	0.0840426	0.191517	1.80656	0.721953	1.1171	0.11419	0.101756	0.155672	0.166708	0.366658	0.262659	0.0913518	0.597233	0.399802	0.218678	1.00734	0.12679	0.552546	1.39678	0.184228	0.421751	0.0413499	0.308644	0.044734	0.840627
SL003167	3487-32_2	C-X-C motif chemokine 13	10.4412	4.28112	6.06793	7.86418	5.19537	6.16935	2.93605	1.00745	6.11259	354.116	3.76489	9.19251	1.28882	3.01399	1.7854	3.90722	0.835981	4.11572	3.67562	0.764202	0.530592	0.340166	3.0193	0.177027	1.11322	2.29711	0.116716	0.470887	0.0858536	0.412608	0.119291	2.42151
SL000342	3488-64_2	Catalase	0.954295	0.457609	39.8743	24.1758	0.190513	0.124719	0.0847003	1.78404	7.74847	1429.93	1.21718	2.81293	2.18997	0.115211	0.567935	195.602	0.350159	0.505782	0.178598	1.09172	0.512757	0.508041	21.7674	0.277503	1.08071	1.90164	0.373032	0.966341	0.0721871	0.633532	0.268404	3.55071
SL004331	3489-9_2	Ciliary neurotrophic factor	0.30496	0.328045	0.327275	0.352611	0.0834007	0.0956582	0.0833118	0.0946809	0.195507	3.01437	0.710019	1.58816	0.112008	0.0992329	0.191101	0.227487	0.340992	0.284367	0.102642	0.719249	0.448848	0.223096	1.42977	0.157889	0.65818	0.647904	0.106417	0.515928	0.0392473	0.367124	0.0431644	1.06647
SL004335	3494-71_3	Fibroblast growth factor 17	0.331929	0.341828	0.416973	0.449818	0.085036	0.105345	0.0833118	0.093617	0.208807	4.75899	0.656321	1.72275	0.112008	0.136235	0.198616	0.262218	0.348325	0.310416	0.121118	0.712827	0.469656	0.320287	2.63478	0.157889	0.820693	0.841434	0.114427	0.507739	0.0501105	0.425604	0.0431644	1.24212
SL003172	3495-15_2	C-X-C motif chemokine 6	247.706	44.6609	138.384	170.039	9.91242	4.35548	18.1661	11.05	2.8302	1462.14	9.15865	50.9424	67.1939	2.89373	23.412	43.4309	4.16157	2.40952	0.577877	2.24123	0.590042	0.996201	1.91313	0.215304	0.755688	8.60787	2.17526	0.42994	1.51733	0.636781	2.23199	27.9038
SL002075	3497-13_2	Interferon alpha-2	0.520713	0.405232	1.1588	0.402167	0.0858536	0.0932365	0.163152	0.093617	0.247376	2.08012	0.733886	1.84388	0.112008	0.0992329	0.181439	0.170181	0.342825	0.460197	0.15499	0.719249	0.295764	0.245185	0.831323	0.17942	0.975081	1.16959	0.0938302	0.515928	0.0402986	0.428852	0.0792655	1.32995
SL004350	3499-77_2	Interleukin-17B	0.211605	0.336315	0.504246	0.318303	0.0858536	0.0871822	0.0853946	0.0914894	0.144968	3.64925	0.799518	1.62854	0.112735	0.0941872	0.169629	0.196229	0.350159	0.277855	0.122144	0.738514	0.463711	0.258438	1.40675	0.174635	0.853196	0.790948	0.105273	0.560969	0.0413499	0.419106	0.0431644	1.07901
SL003179	3503-4_2	Integrin alpha-I: beta-1 complex	1592.57	1766.82	1224.42	942.844	205.247	35.04	160.28	169.077	31.3503	2344.75	619.125	1190.97	525.046	6.66038	545	78.2712	88.0511	62.1678	25.5066	212.095	5.39658	62.5288	33.6808	81.6168	13.7405	469.991	57.6564	4.1479	143.789	7.39121	40.5832	226.894
SL004536	3504-58_2	Hepcidin	2186.03	3547.62	2947.72	2286.97	1034.83	680.734	943.423	1297.73	1060.45	3916.62	534.018	14526.8	1014.77	726.68	599.053	1683.22	2290.88	624.656	28.1004	3281.57	787.185	2366.8	1163.02	551.419	3428.95	10480.8	1559.36	502.338	486.127	2187.24	999.957	14145.7
SL000507	3505-6_2	Lymphotoxin alpha1:beta2	0.159741	0.336315	0.223032	0.297337	0.0834007	0.0835496	0.084006	0.0851064	0.121028	1.17168	0.375893	0.834459	0.110553	0.0521393	0.148157	0.1806	0.344659	0.151952	0.0482419	0.385312	0.283874	0.17671	0.342548	0.129182	0.390032	0.44596	0.0686562	0.311195	0.0395978	0.276155	0.0431644	0.71516
SL000508	3506-49_1	Lymphotoxin alpha2:beta1	3.81511	2.76495	4.83883	4.79932	0.594434	0.665975	0.435304	0.532979	0.748779	42.1805	1.784	5.80083	0.72587	0.645855	2.45103	2.50062	0.511488	0.811856	0.360275	1.65684	0.818925	0.768688	24.2532	0.497591	1.82015	3.29842	0.649946	1.04005	0.454148	0.769985	0.127139	4.02748
SL003187	3508-78_3	C-C motif chemokine 22	21.4032	11.2555	13.8862	12.9399	7.45537	4.59523	14.5712	2.85426	1.64785	577.825	2.17182	22.6111	126.239	2.64481	37.1466	47.9633	7.55316	2.60706	0.520397	1.81097	0.652465	1.24139	2.64967	0.511944	1.53575	40.5739	1.89262	1.55188	1.47843	1.7414	1.36478	36.4481
SL003190	3509-1_1	C-C motif chemokine 15	16.0259	136.13	105.625	38.002	42.1967	10.9983	10.1279	17.9894	34.6686	265.378	67.1356	161.912	3.71881	7.60898	15.7508	28.3161	19.8399	51.9827	6.7898	59.3123	8.56379	12.9838	19.5131	45.4243	9.56392	35.357	3.66624	7.6775	2.20346	11.2314	6.71089	106.772
SL004008	3514-49_2	Myeloblastin	537.75	871.339	313.801	150.304	38.3226	12.5131	24.2868	85.0309	111.906	6256.35	66.5688	343.097	73.2699	34.1025	582.866	34.9809	21.1507	23.6502	39.2422	96.3151	9.67699	100.608	146.852	34.3457	1.14572	77.942	6.98577	6.58832	0.678068	1.50098	0.108303	10.8529
SL004712	3516-60_2	Stromal cell-derived factor 1	333.449	114.066	85.7704	32.8386	36.9759	71.3683	173.677	66.634	35.041	260.49	10.2386	963.638	201.931	117.677	269.042	344.53	143.548	42.3511	18.4151	21.3591	1.26926	53.2493	77.3117	15.9349	5.36295	2430.52	131.022	0.73704	103.872	40.3284	101.522	1338.18
SL004015	3518-54_2	Carboxypeptidase B2	138.043	185.596	38.1797	43.4341	0.751424	66.256	0.262432	45.716	22.2798	1397.9	2.76848	121.091	70.5047	15.107	51.9816	1.00198	71.711	1.75396	2.38644	3.23662	1.29304	1.24801	19.5848	6.76532	0.828819	513.754	63.2599	1.43313	14.962	1.73165	1.8388	353.741
SL003196	3519-3_2	C-C motif chemokine 17	0.65141	0.374908	0.761218	0.636606	0.0842183	0.106556	0.0847003	0.139362	0.333825	23.4749	0.769685	2.00539	0.138919	0.121098	0.485268	0.908211	0.339159	0.321269	0.130356	0.603655	0.590042	0.258438	2.30848	0.153105	0.763813	1.15276	0.140745	0.487265	0.0490592	0.402861	0.0431644	1.68125
SL000089	3520-58_1	Transforming growth factor beta-3	0.784182	1.29288	1.57092	2.40347	0.257561	0.231275	0.254101	0.437234	0.304566	31.3257	0.942715	3.13595	0.521492	0.300222	0.417631	1.47953	0.344659	0.575246	0.237104	0.873374	0.639089	0.574307	15.3944	0.246403	0.910076	2.48223	0.271192	0.585537	2.85314	0.532817	0.0847592	3.55071
SL000589	3521-16_2	Thyroid Stimulating Hormone	0.983339	0.333558	0.254547	0.327833	0.0858536	0.443176	0.0826175	0.134043	0.228757	3.64925	0.602622	1.642	0.110553	0.0950282	0.159967	0.255272	0.351992	0.247464	0.10059	0.58439	0.390884	0.223096	1.96187	0.141144	0.739436	1.08545	0.097263	0.458603	0.0483583	0.337884	0.0478733	1.35504
SL000615	3522-57_1	Vasoactive Intestinal Peptide	0.458477	1.31769	1.23395	0.413603	0.109566	0.150147	0.107611	0.306383	0.312546	4.91384	1.13364	3.44551	0.834968	0.163146	0.319933	0.472339	0.335492	0.449343	0.187836	1.21373	0.530592	0.404224	1.97812	0.332525	1.26761	1.79225	0.338704	0.802554	0.0995201	0.711505	0.0494429	2.28349
SL003862	3534-14_2	CD40 ligand	0.433582	1.59887	1.20971	0.486032	0.109566	0.108978	0.0992799	0.231915	0.206147	10.5813	0.745819	2.24765	0.786238	0.127825	0.207205	0.425453	0.350159	0.321269	0.137541	0.802733	0.362646	0.311451	3.5514	0.198558	0.804442	1.36312	0.17965	0.536401	0.117041	0.415857	0.0439492	1.65616
SL004367	3535-84_1	Dickkopf-related protein 1	25.878	22.2684	72.7594	12.7112	4.4881	19.0735	19.9143	39.2479	5.81601	157.501	8.78873	170.593	37.786	7.46097	18.8138	70.2917	18.3384	4.40009	7.56064	5.17602	11.8127	2.43197	40.6726	1.7009	1.8364	69.9232	7.8394	0.85169	2.65095	2.03705	2.14645	182.366
SL009216	3538-26_1	Aromatic-L-amino-acid decarboxylase	0.385867	0.578902	0.720006	0.430757	0.100571	0.0932365	0.0805347	0.145745	0.226097	2.83371	0.853217	2.1669	0.190559	0.0925053	0.174997	0.253535	0.351992	0.286537	0.153964	0.815577	0.340352	0.298198	1.38509	0.217696	0.983207	0.992892	0.149899	0.528212	0.0564181	0.425604	0.0565061	1.61852
SL004258	3554-24_1	Adiponectin	62.023	306.543	153.919	310.83	419.673	15.8127	16.645	11.2915	36.3869	4230.69	5.85915	109.287	56.9008	5.32662	27.51	375.371	62.3832	10.0744	25.6329	5.47785	7.83404	15.7824	25.0291	40.2498	20.5498	106.727	9.89565	3.07509	20.9416	4.44122	29.2309	61.3657
SL000249	3580-25_8	Alpha-1-antitrypsin	65.529	42.949	15.3383	33.2884	4.28042	4.43055	3.41578	3.74043	5.12442	281.735	3.59783	31.4941	1.15863	1.59445	11.7184	6.62838	1.77829	1.57379	0.76058	3.19809	2.44637	2.71691	70.6408	1.01432	3.17714	20.0514	6.66309	1.687	10.813	1.76739	0.424581	18.017
SL000251	3581-53_3	Alpha-2-HS-glycoprotein	419.514	595.784	855.774	1024.77	421.705	26.3569	108.641	51.2585	63.8471	4555.12	54.94	263.783	88.8412	27.0763	433.372	668.289	452.869	42.3424	26.9898	34.9606	29.5214	119.946	16.8038	27.0087	461.717	231.083	72.3934	5.46638	136.044	17.4108	63.3136	215.288
SL005392	3583-54_4	Arylsulfatase A	11.6051	19.8481	9.97341	22.104	9.6941	5.88237	28.9092	2.77447	25.3135	409.5	2.78638	59.5023	2.20379	8.90069	15.2054	8.6063	4.91322	8.83491	1.8219	1.79812	1.4164	4.082	23.2391	7.17679	21.9312	448.526	2.13635	1.2284	5.02226	3.08644	8.12276	45.7577
SL009341	3585-54_4	Basigin	27.6455	85.4818	44.81	22.5271	8.52159	18.364	14.4983	12.1521	16.2976	120.317	14.3197	219.005	8.61879	16.2927	8.98068	10.7006	19.3504	8.67427	8.19702	24.2361	4.82438	25.3048	61.0562	20.3749	29.4312	311.187	14.4682	13.3609	9.18388	21.3809	26.6654	199.793
SL007056	3587-53_2	Bone morphogenetic protein 10	1.03105	1.88832	2.13577	4.73452	0.829101	0.535202	0.178426	0.528723	0.559922	77.2484	1.4797	3.63393	0.432758	0.559236	1.01133	2.72811	0.482155	0.894344	0.239157	1.36786	1.56057	0.806238	52.7186	0.38037	1.44637	2.9955	0.554971	0.794365	0.675265	0.61079	0.0643542	2.81045
SL000311	3590-8_3	Complement C1s subcomponent	580.857	71.6598	103.072	109.609	54.67	14.3851	32.7686	25.2032	10.2129	3866.68	18.1383	121.454	171.42	4.74552	315.209	368.873	228.228	15.0193	4.51935	14.1217	10.5925	6.69067	39.7532	6.41366	5.58234	48.8452	43.1161	2.85398	74.6523	3.58677	2.76488	54.9795
SL004865	3591-51_3	Cadherin-6	2.56415	3.54233	4.0873	6.1259	0.135731	0.652655	0.15621	0.72234	0.547952	22.6181	1.50357	5.62587	0.237108	0.380113	1.33663	1.79732	0.311659	0.861783	0.216575	1.233	2.72579	0.616275	10.8424	0.366016	1.26761	2.91136	0.468007	0.892637	0.257561	0.591297	0.0502277	3.33741
SL010489	3592-4_3	Calcium/calmodulin-dependent protein kinase type 1	363.651	234.127	193.495	434.802	123.044	22.1055	63.4343	15.1957	28.8273	649.163	60.5724	356.139	28.8704	24.6081	98.1562	40.9876	45.8249	67.9246	8.45568	29.8103	13.6483	22.0335	19.5185	20.4945	16.6495	87.9467	12.3959	3.02596	17.259	4.90581	9.44123	77.827
SL003711	3593-72_3	Caspase-3	0.744765	1.031	2.28365	3.00387	0.47751	0.3233	0.104834	1.02553	2.26629	59.8022	1.00238	2.51684	0.925157	0.28088	0.574377	9.92607	1.19347	0.449343	0.1981	0.879796	0.810008	0.357837	2.44117	0.287072	0.796316	1.38837	0.161342	0.601916	0.0841015	0.500328	0.110658	2.53443
SL007121	3594-6_5	Cathepsin E	0.72402	1.2984	1.27031	2.40919	0.170072	0.198582	0.084006	0.244681	0.305896	32.8639	1.09785	3.14941	0.139646	0.241355	0.73327	1.05755	0.350159	0.466709	0.18373	1.15594	0.649492	0.496996	12.6689	0.303817	1.25135	1.53141	0.210546	0.786176	0.183622	0.597794	0.0776959	2.13293
SL006029	3600-2_3	Chitotriosidase-1	107.997	138.733	8.9528	45.5917	6.96232	2.26795	1.40727	10.1468	23.0446	537.378	16.9748	16.6353	12.2052	1.10586	101.39	54.8435	9.8906	4.74523	0.638436	9.37592	5.79044	3.57175	22.7517	2.23677	1.93391	5.17482	1.04014	0.949962	0.672461	0.685514	0.12243	5.18177
SL008936	3601-54_3	Neural cell adhesion molecule L1-like protein	57.1084	78.0471	7.63642	18.9914	12.2705	21.2022	10.9152	15.4	5.54469	424.799	15.5787	174.267	3.83736	14.9219	11.1934	9.55619	23.8676	39.0755	9.55088	27.5562	27.8643	13.695	25.9809	18.1429	5.50921	333.149	8.82118	6.62107	9.60754	7.2645	13.7341	37.8658
SL007640	3603-60_5	C-type lectin domain family 7 member A	5.1117	28.777	9.71886	11.4074	6.46192	2.83342	3.05546	1.76915	8.40681	50.1397	5.21476	25.5721	2.70347	2.96017	2.15794	5.89035	3.72891	4.97967	4.04719	4.95126	4.7783	4.71594	29.1694	5.84191	5.93174	35.4664	2.8458	2.24797	2.56544	4.18781	7.84493	57.1124
SL011049	3605-77_4	Mannan-binding lectin serine protease 1	9.15501	17.13	22.3396	31.5787	0.598522	2.19166	2.76942	1.57766	1.27811	66.7858	3.65153	10.9422	1.04517	0.997375	4.58643	5.13843	0.758982	1.5803	0.496789	2.5559	3.57741	1.25022	24.1815	0.901883	2.87649	5.77224	1.09507	1.49046	0.608684	1.14361	0.328834	6.587
SL004120	3606-2_5	Discoidin domain-containing receptor 2	43.2379	82.047	55.7847	113.596	27.8812	13.598	15.598	15.3723	22.1242	249.522	12.0226	227.269	31.5993	15.715	35.0789	8.24336	28.1337	21.0366	13.0931	24.1462	12.0788	31.271	34.026	27.822	13.2123	238.395	10.8465	2.8417	10.0873	6.85189	15.0298	137.976
SL009412	3607-71_1	Dickkopf-related protein 3	49.1794	148.814	134.481	292.852	130.713	21.913	19.8067	14.5564	18.2713	422.358	11.8913	449.773	22.3958	15.1868	20.8257	58.1255	70.1179	8.709	10.2109	25.5333	7.00322	59.1227	29.2168	28.9057	81.208	456.049	18.5486	11.5265	10.5866	23.3107	49.4287	353.477
SL008916	3608-12_5	Dipeptidyl peptidase 2	48.4097	22.9879	18.7347	42.2886	7.17736	3.51877	7.0086	3.52021	2.06945	320.463	4.79711	40.404	8.37441	2.10407	32.149	7.73803	10.5121	3.6794	1.44007	4.1999	2.44934	2.11831	31.991	1.4521	3.07963	24.6877	4.99131	1.62149	5.88044	1.35153	1.09795	18.9956
SL004060	3611-70_4	Endothelin-converting enzyme 1	20.5422	26.8583	26.2669	52.1979	3.72441	7.54005	3.94759	8.49149	4.68951	306.444	4.31978	39.0446	17.0478	5.0592	41.265	24.4887	7.40466	5.19675	1.87014	4.2577	7.93956	7.39089	17.8951	2.88746	2.48646	128.302	2.70963	1.20383	6.42045	1.19559	7.30342	61.0521
SL004845	3612-6_4	Ephrin type-B receptor 4	61.8114	222.287	145.453	233.69	75.8006	33.6366	29.2758	23.783	25.2776	209.091	19.8805	246.488	6.06298	21.2081	24.9344	29.5872	33.6336	15.3992	10.9519	19.6124	10.7382	27.5137	131.495	22.3916	33.9084	236.914	18.9789	6.85856	10.8708	15.5427	25.1342	318.246
SL010462	3613-62_5	Ficolin-1	40.2132	7.44854	2.40729	4.33616	2.93374	0.576371	0.773411	0.589362	1.31934	316.333	27.3865	5.59895	0.313477	0.49196	13.7335	2.26619	0.502322	1.07886	0.390041	6.22279	1.31236	4.1328	26.4223	1.32292	1.70639	2.77673	0.530942	0.900826	0.438028	0.753741	0.111443	3.47543
SL008504	3616-3_5	N-acetylglucosamine-6-sulfatase	111.136	921.431	166.581	325.956	51.3756	101.507	157.693	174.663	179.122	526.968	16.7779	1098.24	73.3201	65.7805	35.6704	34.2776	150.174	20.4288	20.4494	34.4918	1.80877	17.2093	192.37	71.0191	57.4079	3165.42	92.441	13.2585	135.734	42.6448	400.678	1764.1
SL006512	3617-80_4	Hepatocyte growth factor activator	675.847	337.089	38.1555	111.158	268.547	56.9542	75.9359	0.381915	67.4234	7409.98	11.5035	602.21	183.165	44.7255	234.72	303.249	480.025	25.3673	33.6852	84.0044	9.93709	34.4142	23.7739	37.9652	127.719	505.777	111.625	24.2691	255.265	106.053	118.882	460.914
SL007806	3620-67_2	Interleukin-22 receptor subunit alpha-1	1.85465	2.60506	3.43033	6.1888	0.10793	0.684138	0.0999741	0.589362	0.554602	46.6556	1.45584	3.67431	0.344752	0.449071	1.52881	2.43116	0.351992	1.69969	0.277135	1.31006	2.64553	0.656035	33.5224	0.373193	1.18635	2.82722	0.536663	0.73704	0.455199	0.753741	0.0463036	3.56325
SL008909	3622-33_4	Legumain	13.6879	36.3358	132.241	337.746	0.52984	37.0112	0.9442	47.9564	4.67621	195.526	3.68733	240.418	121.431	17.8224	7.06859	150.433	1.97079	1.44788	0.555295	2.1449	7.42532	16.1226	72.3617	1.39947	2.24269	939.116	12.4085	1.28982	24.4854	1.97207	85.1485	1465.38
SL007059	3623-84_4	Lymphocyte antigen 86	523.053	707.281	439.506	614.973	246.509	65.8685	149.766	68.3319	61.1791	1239.63	92.8873	862.252	128.447	58.1051	333.73	131.29	169.315	68.8168	28.4597	70.3644	35.5437	42.3728	40.0484	39.7498	85.1164	378.83	57.0602	15.8504	90.9803	20.1788	30.8633	360.202
SL011069	3624-3_4	Serine protease 27	19.0984	34.5632	25.9857	42.4982	2.16024	6.17419	2.10154	4.52766	2.73577	63.7921	5.58469	27.7929	3.00894	2.29161	9.14816	6.92359	2.65827	4.46738	2.10314	3.15956	16.0099	1.82453	34.5432	1.41383	3.10401	11.595	3.16162	1.4618	1.34177	1.21833	0.587036	14.391
SL010376	3627-71_4	Membrane metallo-endopeptidase-like 1	5.64901	3.77941	7.63885	9.35659	0.511851	0.68777	0.507508	0.88617	0.836558	42.8464	1.39617	16.1374	1.22409	0.37759	4.35023	2.65865	0.592153	0.777124	0.302795	1.5284	4.01585	0.865878	10.0219	0.511944	1.24323	3.72755	0.693428	0.745229	0.56383	0.55231	0.121645	4.98103
SL010501	3628-3_4	Dual specificity mitogen-activated protein kinase kinase 2	3.16162	2.92484	5.47398	11.4894	6.19046	0.546099	2.09043	1.15851	1.24353	19.516	2.05249	7.01215	0.629136	1.90393	1.83156	1.73654	0.350159	1.50215	1.20194	1.18162	2.18182	0.523503	3.39434	0.442569	1.87703	2.82722	0.256317	0.741134	0.234433	0.46459	0.22367	2.93592
SL006805	3629-60_4	Serine/threonine-protein kinase MRCK beta	1.8754	4.17361	4.36609	8.69139	0.122648	0.722885	0.112471	1.11489	0.570562	37.9325	1.56324	3.63393	0.562949	0.507097	1.2851	2.16373	0.364825	1.05064	0.215549	1.16878	6.21551	0.633946	27.2238	0.342094	1.31636	3.24793	0.502335	0.597821	0.460105	0.458092	0.0800504	3.56325
SL004804	3630-27_4	Cell adhesion molecule 3	7.20078	64.7516	28.2426	43.1291	17.268	1.36464	4.43635	2.69894	1.30338	16.7803	2.47612	31.3999	0.335297	0.793864	1.19814	1.50385	7.07834	1.23081	1.07056	2.13848	5.24201	4.58341	7.532	2.01907	19.8266	13.8668	1.56422	1.21202	0.562429	2.7583	7.32147	19.8237
SL008193	3633-70_5	Nidogen-2	18.9863	82.6976	40.4052	39.908	44.0699	35.4226	28.996	26.0745	42.6432	271.097	28.2874	343.757	21.5739	29.0534	17.6446	44.9955	33.6904	46.5471	32.4874	38.8202	27.7275	45.7126	102.794	58.8999	22.8656	446.936	16.0244	12.8491	17.9977	26.7156	31.3578	344.23
SL005491	3634-5_4	Opioid-binding protein/cell adhesion molecule	41.5845	303.954	149.858	115.125	543.678	686.352	257.631	33.5021	615.163	1704.68	302.444	687.177	6.44264	306.079	32.0857	19.2235	4.79772	492.274	418.54	3.80817	7.0701	4.03782	58.5785	1.54062	5.63922	25.9162	3.84132	1.73204	2.79988	1.54972	1.02888	27.5274
SL010530	3635-76_4	OCIA domain-containing protein 1	3.85037	7.23904	13.9637	11.6552	1.00898	1.32226	0.770634	0.897872	1.01212	27.1138	2.26729	6.90447	1.73176	0.824138	2.63891	2.52493	0.344659	0.979003	0.357196	1.14951	2.46867	0.70463	10.5364	0.389939	1.17822	4.33338	0.672831	0.536401	0.423311	0.471088	0.0792655	3.81419
SL007327	3636-37_4	Oxidized low-density lipoprotein receptor 1	1851.57	2292.23	3038.62	1032.7	134.672	1166.95	805.023	618.756	416.062	7576.11	1728.03	13142	1078.76	940.939	1579.75	2303.9	1118.97	1280.77	868.99	1494.09	971.29	2178.73	1242.01	1876.94	930.617	15125.5	489.467	129.244	316.319	782.821	760.489	11068.9
SL005263	3640-14_3	alpha-2-macroglobulin receptor-associated protein	14.8351	14.7868	7.30915	6.04395	8.04653	9.48954	5.36597	2.01277	9.39632	59.6577	8.41284	35.0742	6.90886	5.52761	8.76059	2.48152	0.366658	9.40581	6.57219	2.6137	3.86574	0.859251	18.4597	1.40904	0.836945	11.8221	0.979496	0.72885	0.541053	0.692012	0.240151	28.2802
SL008588	3642-4_1	SLAM family member 5	44.9639	141.065	61.3168	63.2489	31.496	41.9201	17.4767	19.2851	47.225	138.031	15.5488	380.513	6.8303	36.2419	17.4256	9.45373	27.1107	21.0366	15.4467	43.765	2.89373	31.1274	122.722	39.1566	42.8386	507.376	30.9365	22.6517	17.7419	32.3004	23.7687	348.722
SL008760	3643-90_2	SLIT and NTRK-like protein 1	2.78613	5.9875	6.21823	9.92076	0.390838	1.13579	0.388094	1.2766	0.832568	42.9961	1.75417	6.21806	1.03862	0.651742	2.14613	3.3029	0.403324	1.30027	0.362328	1.81097	3.39906	1.05805	28.7416	0.621988	2.25894	5.52822	0.857059	0.970436	0.632513	0.730998	0.149898	5.87184
SL010381	3644-5_4	Dickkopf-like protein 1	24.2847	41.8105	40.1846	58.5563	1.40309	8.3707	2.19041	4.45638	2.9499	108.719	5.69209	25.5317	2.28671	3.34365	10.4826	9.6517	2.55744	2.97825	0.786241	3.23662	11.566	2.16028	48.4171	1.19613	3.06338	12.428	2.77943	1.67881	1.57165	1.24107	0.354733	16.411
SL010518	3646-7_4	Tyrosine-protein kinase Tec	1.26548	1.74498	3.46912	5.02423	0.156172	0.596956	0.115942	0.875532	0.478793	32.6884	1.8556	5.3836	0.265473	0.273311	1.04139	1.74349	0.357492	0.885661	0.290478	1.63115	5.66857	0.636155	12.6635	0.621988	1.487	2.08676	0.378754	0.888542	0.188527	0.701758	0.061215	2.99865
SL018625	3647-49_4	Toll-like receptor 4:Lymphocyte antigen 96 complex	2.29861	3.04062	3.51518	5.16147	0.485686	0.611486	0.217305	0.991489	0.525342	20.4709	1.9093	5.84121	0.254564	0.410387	1.50304	1.58373	0.357492	0.922564	0.325376	1.70822	6.4756	0.770896	8.98344	0.490414	1.79577	2.81039	0.550394	1.01548	0.282441	0.818718	0.0674934	3.41269
SL003201	3651-50_5	Vascular endothelial growth factor receptor 2	21.4841	10.2741	10.7104	20.2513	1.82337	3.12524	1.46143	1.8734	1.983	159.436	2.53578	13.3783	3.13986	1.59866	9.88572	4.43686	3.30909	1.77132	0.665123	1.4385	3.13897	1.01166	19.2423	0.600458	1.99079	5.56188	1.38228	0.933584	2.74066	0.795976	0.219746	9.2218
SL007531	3654-27_5	BMP-binding endothelial regulator protein	0.960519	1.33423	1.15637	2.10614	0.166801	0.236118	0.106917	0.290426	0.417614	23.2323	1.09188	2.86677	0.194923	0.293494	0.777288	1.19821	0.355658	0.620831	0.234025	1.20089	0.704484	0.631738	14.5373	0.461707	1.21073	1.91847	0.280346	0.646957	0.244595	0.575052	0.168734	2.67244
SL004864	3656-9_1	Cadherin-12	5.64694	4.97856	3.34063	5.29298	0.264102	0.748313	0.295063	0.708511	0.638391	43.378	2.19569	5.26247	1.50193	0.65931	2.00012	1.87373	0.383158	0.93993	0.279187	1.16878	1.19792	0.717884	33.7972	0.406685	1.14572	3.69389	0.623628	0.712472	0.624103	0.55231	0.108303	3.81419
SL004720	3657-74_3	Calcineurin subunit B type 1	77.8643	115.32	92.9971	129.311	10.2951	15.0813	9.03377	8.18404	16.2617	1193.25	42.7145	70.108	8.03839	6.25083	143.78	20.1995	10.3306	17.5613	4.30072	10.6924	14.1967	19.4027	165.983	4.96634	6.38678	34.036	7.45492	3.14061	4.91503	2.69332	1.22744	37.4267
SL006830	3666-17_4	Complement factor H-related protein 5	203.879	27.1698	23.4669	25.672	13.7832	5.28542	18.5563	3.30957	2.88074	2263.97	3.13244	52.867	9.95853	4.04332	65.7055	4.28231	2.91493	3.2713	1.1496	2.877	2.51474	2.13377	24.0718	1.55258	1.70639	45.8413	11.5972	0.884448	39.5995	1.27031	0.275467	40.9021
SL003679	3676-15_3	Cation-independent mannose-6-phosphate receptor	252.536	335.865	351.142	309.171	176.441	117.398	144.122	122.476	167.252	2683.03	65.7156	1289.06	122.913	94.3428	180.58	227.569	195.878	124.412	64.4358	113.095	61.4179	187.023	129.757	112.374	62.2427	971.982	64.6112	18.7618	68.078	93.584	135.579	1267.02
SL003919	3681-87_3	Kallikrein-14	35.7757	67.1913	62.5241	101.762	1.97627	9.37208	3.17418	5.73723	3.87157	292.069	7.92955	32.6919	5.34074	4.17367	23.9682	19.1488	3.97641	4.98836	1.04695	5.00263	10.3265	3.14323	125.199	1.8851	4.54225	17.9057	4.41345	2.44042	2.92218	1.76089	0.514049	20.8776
SL004580	3684-78_3	Macrophage scavenger receptor types I and II	1.65342	2.54441	3.697	5.44546	0.140636	0.520671	0.144407	0.521277	0.490763	16.7803	1.21718	4.25305	0.186195	0.306949	1.17237	1.29025	0.344659	0.573075	0.245315	1.04676	1.3302	0.58756	7.03917	0.389939	0.942578	2.68417	0.363878	0.6142	0.164348	0.536066	0.0996705	3.53816
SL010466	3685-53_1	Membrane frizzled-related protein	2.13679	6.01231	4.4267	7.15705	0.704	1.43729	0.479043	1.08085	1.33131	92.8312	2.19569	7.07944	1.42556	1.23621	2.22236	4.37609	0.689317	1.5282	0.483446	1.72106	1.45504	1.24801	55.4793	0.791839	1.72264	5.86479	0.890243	1.00319	0.933526	0.909687	0.173442	6.37371
SL000254	3707-12_2	Serum albumin	1215.77	1123.58	827.19	3853.56	477.031	75.6063	178.212	344.709	2076.55	8435.86	320.255	2467.64	745.817	226.549	1014.75	2629.36	2540.98	3128.78	321.521	1130.65	1590.36	1643.33	267.77	109.252	471.695	1951.99	1991.3	103.755	438.058	121.219	138.083	1581.23
SL000252	3708-62_1	Alpha-2-macroglobulin	548.127	134.741	478.821	228.652	101.194	5.89933	35.3631	18.7202	16.1287	6202.26	54.9102	174.51	311.768	1.61716	381.182	1735.24	68.5926	17.0316	8.91655	14.4877	7.27521	3.45026	7.67958	14.5976	4.20097	13.6481	18.583	1.61739	32.2312	1.50098	4.72533	11.5178
SL000617	3709-4_2	Alanine aminotransferase 1	369.42	531.493	329.731	542.327	205.884	147.357	166.847	81.2319	91.9083	1336.9	60.2562	1346.22	82.0262	228.56	253.973	49.1389	65.4925	84.2355	38.9292	41.6779	13.9128	51.4358	28.1188	54.3044	51.7362	684.75	35.5616	6.21161	38.31	26.4816	106.793	858.907
SL000268	3710-49_2	Angiostatin	94.8943	19.2499	2.83154	2.35011	20.4078	2.28732	4.33846	0.825532	1.09856	1303.67	2.08233	34.2128	1.61611	0.522234	20.1322	1.11486	1.19347	0.64688	0.414675	1.85592	0.62274	1.5197	6.35949	1.27268	2.33207	15.7012	8.87267	1.12603	27.8145	1.37753	0.0698479	12.2455
SL000382	3714-49_2	Creatine kinase M-type:Creatine kinase B-type heterodimer	0.377569	0.369395	0.661823	0.470784	0.085036	0.0956582	0.0847003	0.142553	0.158268	4.39251	0.948681	1.60162	0.185468	0.078209	0.309197	0.340362	0.339159	0.260489	0.105722	0.706405	0.853109	0.236349	1.25511	0.153105	0.650054	0.723633	0.097263	0.724756	0.0395978	0.334635	0.0565061	1.09156
SL000076	3719-2_2	Cyclin-dependent kinase inhibitor 1B	27.0501	13.4719	13.2559	8.4093	4.085	0.54731	3.26443	1.26702	0.551942	60.69	7.58945	15.9489	3.97192	0.481868	14.8393	4.50285	1.49597	1.59115	0.525529	2.67792	0.750558	1.19058	2.74039	0.997574	1.07259	4.48484	0.971486	0.589632	1.07089	0.545812	0.217392	4.69245
SL000306	3723-1_2	Brain natriuretic peptide 32	0.684603	0.584416	1.12728	1.05593	0.0964831	0.215534	0.0847003	0.223404	0.316535	12.073	1.25298	2.3957	0.135282	0.185011	0.571156	0.781444	0.357492	0.484075	0.181677	1.04676	1.4595	0.439566	6.35407	0.375585	1.26761	1.30422	0.25174	0.66743	0.0826998	0.58155	0.0455188	2.08275
SL011509	3727-35_1	Peptide YY	0.688752	12.0963	1.24122	7.97473	0.636135	0.222799	0.17912	0.269149	0.315205	8.40307	0.894983	4.68374	0.286566	0.213603	0.375761	0.55222	0.344659	0.403757	0.195021	0.924749	0.410206	0.47049	4.57363	0.291856	1.04009	3.02916	0.216267	0.507739	0.14087	0.526319	0.156961	7.32725
SL000570	3728-52_2	Secretin	0.346451	0.333558	0.290911	0.419321	0.0989361	0.110189	0.0833118	0.110638	0.191517	2.79758	0.710019	1.84388	0.110553	0.0714814	0.196469	0.208385	0.344659	0.340806	0.124197	0.75778	0.475601	0.278318	1.34582	0.153105	0.755688	1.01813	0.106417	0.507739	0.0402986	0.458092	0.0431644	0.878266
SL011448	3730-81_2	Tumor necrosis factor receptor superfamily member 4	3.91676	50.4968	13.4862	43.821	6.60582	3.21969	0.908098	1.41489	3.93142	23.542	2.97731	50.9558	1.4692	2.24367	1.68448	8.01761	2.65094	1.55208	1.15165	4.45677	1.28858	4.95892	11.0536	6.73901	13.1717	36.8716	2.75769	4.85218	0.595719	6.10465	4.08728	48.0914
SL002684	3738-54_4	Macrophage colony-stimulating factor 1	45.0344	341.059	388.893	512.821	640.631	18.3458	58.085	32.1617	106.32	213.535	8.71116	265.264	4.95235	67.5373	6.32674	18.5237	57.4278	9.79003	26.7938	10.5575	7.55908	26.0735	69.2354	16.9588	24.2795	405.647	14.1615	4.07829	8.6593	15.6953	24.2278	200.358
SL003974	3758-68_3	Activated Protein C	5.64279	2.06751	2.49941	3.65381	0.20196	0.319668	0.173566	0.398936	0.383035	234.584	2.04653	3.63393	0.160739	0.22874	4.60253	1.62714	0.397824	0.696807	0.211443	1.18162	1.56354	0.596396	7.12176	0.468884	1.32449	2.12041	0.255172	0.634673	0.202194	0.526319	0.0517973	2.04511
SL000027	3761-4_2	Prostaglandin G/H synthase 2	17.7022	1.24326	3.50548	8.89152	0.107113	0.30877	0.253407	0.478723	0.323185	26.4377	2.99521	4.15883	0.274929	0.227058	21.7136	0.835277	0.361158	0.418953	0.18373	1.32933	1.3302	0.543383	9.86756	0.332525	1.31636	1.63238	0.263182	0.700188	0.14052	0.532817	0.0463036	1.99492
SL004304	3766-51_4	Syntaxin-1A	0.846419	0.672629	1.18789	1.13598	0.100571	0.198582	0.084006	0.238298	0.392344	20.5328	0.930782	2.62451	0.121463	0.218649	0.508887	0.744976	0.350159	0.392904	0.197073	0.969702	0.685162	0.432939	15.0288	0.299033	0.983207	1.77543	0.236864	0.540496	0.196237	0.549061	0.0517973	2.2584
SL003200	3773-15_4	Angiopoietin-1 receptor, soluble	0.761362	1.14678	1.18062	0.909165	0.173343	0.131984	0.102057	0.221277	0.287276	9.7296	0.990447	2.27457	0.498217	0.141281	0.429441	0.486232	0.366658	0.356001	0.168334	0.93117	0.933367	0.349002	4.58446	0.186597	1.04821	1.32947	0.155621	0.601916	0.104426	0.601043	0.0533669	1.64361
SL004642	3795-6_2	Disintegrin and metalloproteinase domain-containing protein 9	1.01031	0.719493	1.39637	2.3482	0.30662	0.340253	0.0999741	0.164894	0.299246	10.0703	0.84725	2.51684	0.121463	0.111006	0.759036	0.60258	0.350159	0.38205	0.160122	0.854108	1.02254	0.346793	3.53922	0.162674	1.08071	1.15276	0.161342	0.536401	0.083751	0.445097	0.0455188	1.34249
SL007642	3796-79_2	Angiopoietin-related protein 4	14.8538	33.3117	55.0768	90.9337	0.683558	3.02474	0.908098	1.76064	1.1757	176.883	2.49402	10.2692	2.13252	0.850208	6.99666	11.0982	0.42899	1.4023	0.397226	2.01004	1.17563	0.903429	46.8966	0.598066	2.03142	6.56318	1.32278	1.09737	0.866245	0.89994	0.134202	7.82912
SL000638	3797-1_1	Cadherin-2	6.84396	6.8724	16.1165	14.5276	3.34502	1.03408	3.20195	0.88617	0.739469	64.7109	1.9093	14.0512	1.67576	0.674448	5.03949	2.79757	1.76179	1.21344	0.531688	2.01004	1.11172	1.43356	17.6094	0.904276	4.63976	6.70623	1.27128	0.835312	0.824545	0.769985	0.560352	9.25944
SL005508	3798-71_1	Carbonic anhydrase 9	2.54963	6.15842	6.80975	16.3593	0.141454	0.60301	0.0978913	1.06383	0.449534	26.1951	1.01431	5.24901	0.194923	0.370021	1.75212	1.75043	0.361158	0.421123	0.182704	0.982545	0.567749	0.536756	21.1798	0.188989	1.04009	3.16379	0.589299	0.618294	0.600625	0.500328	0.0463036	3.46288
SL004867	3799-11_2	Carbonic anhydrase 3	0.280065	0.352855	0.310305	0.365953	0.0874889	0.0980799	0.0867831	0.154255	0.172898	6.00809	0.710019	1.21131	0.118554	0.0756861	0.192175	0.234433	0.370325	0.303903	0.106748	0.693561	0.477087	0.227514	1.57735	0.17942	0.796316	0.858262	0.0823875	0.782081	0.052213	0.37687	0.0455188	1.06647
SL000377	3800-71_2	Creatine kinase B-type	2.09945	11.4568	1.50547	2.6017	0.7874	0.793115	1.18928	0.342553	0.529332	29.9579	1.09785	9.031	0.222561	0.522234	1.765	1.13049	0.346492	0.837905	0.228893	1.22658	1.57097	0.505832	8.0438	0.34927	1.22698	5.76382	0.494325	0.618294	1.81799	0.575052	0.110658	3.46288
SL007888	3802-50_1	Cystatin-S	0.782107	4.63673	1.35759	3.94543	1.23711	0.0944473	0.0847003	0.0829787	0.123688	7.06106	0.417659	2.463	0.129464	0.0824138	0.346773	0.217068	0.346492	0.232269	0.24121	0.333937	0.221452	0.318078	1.27677	0.122005	0.617551	1.48934	0.0984073	0.249775	0.079546	0.578301	0.180506	0.928453
SL008382	3803-10_2	Cystatin-D	18.5237	56.2721	22.5311	60.3842	25.1707	30.2619	12.0379	47.7585	11.6812	41.014	16.402	229.624	25.1291	18.8946	19.6695	65.5753	36.5998	79.3513	9.48519	14.8024	36.2987	27.0211	18.4746	64.1844	8.52383	243.89	18.369	8.08696	16.007	14.6297	34.1399	239.34
SL010458	3805-16_2	Endothelial cell-specific molecule 1	5.2341	5.48028	7.94188	21.3377	1.02452	0.446809	1.92728	0.678723	0.534652	42.0463	1.52147	6.17769	1.94923	0.384317	4.34272	2.92955	1.4208	0.759759	0.452653	1.45776	1.65271	0.982948	13.2172	0.60285	1.82015	5.96577	0.786114	0.978625	0.779691	0.623785	0.492074	4.31605
SL004844	3806-55_1	Ephrin type-A receptor 5	3.00396	8.8765	11.2219	30.925	4.56169	0.337831	0.86436	0.529787	0.489433	26.8919	1.27088	8.99062	0.403665	0.331337	1.90135	1.10444	1.06514	0.642539	0.358222	1.29722	0.775824	1.37171	4.17963	0.531082	5.24919	4.1651	0.351291	0.66743	0.849074	0.779732	1.12777	4.25332
SL007651	3807-1_2	Fibroblast growth factor 23	0.846419	0.642306	2.10183	1.80118	0.221584	0.145304	0.084006	0.391489	0.283286	17.0384	1.17541	2.59759	0.134555	0.174078	0.981272	1.1027	0.351992	0.458026	0.187836	1.01465	0.985386	0.466072	3.78428	0.303817	1.40574	1.48092	0.193382	0.55278	0.110734	0.477586	0.0541517	1.6938
SL003990	3808-76_2	Fibroblast growth factor receptor 2	0.543533	0.369395	0.632732	0.806241	0.103842	0.181629	0.0826175	0.196809	0.316535	5.34225	0.853217	2.28803	0.109826	0.148849	0.404748	0.368147	0.339159	0.358172	0.160122	0.905483	0.856082	0.309242	2.1609	0.217696	0.869447	1.37154	0.147611	0.556874	0.0511617	0.425604	0.0455188	1.91964
SL004063	3809-1_2	Fibroblast growth factor receptor 3	2.66788	3.2391	6.91642	10.3534	0.490592	0.492821	0.347132	0.523404	0.634401	39.7959	1.5871	4.81833	0.579678	0.378431	2.22021	1.87199	0.344659	0.623002	0.278161	1.67611	1.34506	0.609649	15.6909	0.389939	1.60076	2.96185	0.657956	0.888542	0.325893	0.782981	0.106734	3.08648
SL006912	3810-50_2	Tyrosine-protein kinase Fgr	0.269692	0.333558	0.249699	0.324021	0.0858536	0.0956582	0.0847003	0.0914894	0.214127	2.65306	0.721953	1.52087	0.111281	0.101756	0.165335	0.210122	0.344659	0.299562	0.130356	0.802733	0.653951	0.278318	1.0114	0.212911	0.650054	0.740462	0.0892531	0.495455	0.0395978	0.422355	0.0439492	1.04137
SL006913	3813-3_2	Tyrosine-protein kinase Fyn	1.20947	1.26532	1.76971	2.41872	0.631229	0.290607	0.248547	0.274468	0.807298	15.6603	1.15751	3.39167	0.46476	0.364134	0.857808	1.36666	0.355658	0.835734	0.239157	1.01465	1.1028	0.910055	4.61967	0.523906	0.95883	1.94371	0.234575	0.511833	0.267373	0.441848	0.0745567	1.83181
SL007620	3815-14_1	Interleukin-12 receptor subunit beta-2	6.34192	2.92208	5.41095	6.05919	1.39901	1.39128	0.875468	0.543617	0.917687	47.0944	2.03459	7.76585	1.5332	0.750975	5.85757	2.62739	1.2393	1.17871	0.603537	1.57336	0.628685	0.633946	6.03319	0.502375	1.34886	3.13013	0.826163	0.593726	1.04111	0.497079	0.249569	3.23704
SL007358	3817-18_1	Protein kinase C theta type	1.89199	3.25012	3.04245	5.40353	0.786583	0.543678	0.1937	0.443617	0.535982	40.3172	1.8556	4.26651	0.336751	0.379272	1.54062	1.60977	0.394158	0.7641	0.313059	1.83023	1.13847	0.669288	26.6132	0.351663	1.88516	2.56637	0.498902	0.835312	0.388268	0.636781	0.121645	3.3876
SL010503	3820-68_2	MAP kinase-activated protein kinase 2	4.74866	3.64708	3.97821	6.29173	0.750606	1.01713	0.579711	0.754255	0.747449	24.5176	2.38065	7.20057	0.675684	0.568487	2.10748	1.69834	0.676484	0.885661	0.406464	1.34217	1.00173	0.768688	5.36569	0.404292	1.552	4.46801	0.454275	0.765702	0.361987	0.539314	0.178936	4.65481
SL010504	3821-28_1	MAP kinase-activated protein kinase 5	1.53725	1.81389	3.2873	3.83489	0.351591	0.288185	0.197865	0.439362	0.498743	33.4523	1.49164	4.44147	0.376754	0.278357	1.24538	1.54205	0.425323	0.748905	0.294584	1.56051	0.762448	0.60744	10.0151	0.459315	1.53575	2.68417	0.342137	0.900826	0.265971	0.756989	0.10281	3.24959
SL004765	3822-54_2	MAP kinase-activated protein kinase 3	3.55786	2.4562	2.76608	4.6335	0.649217	0.403217	0.726201	0.578723	0.561252	17.5649	1.40811	6.93139	0.738962	0.285084	2.34153	1.34061	0.621486	0.655563	0.250447	1.27153	0.752044	0.501414	1.99707	0.346878	1.04009	3.49195	0.489748	0.810744	0.324141	0.461341	0.0604302	3.16176
SL010505	3823-9_1	Megakaryocyte-associated tyrosine-protein kinase	3.01433	2.19983	7.96127	3.28786	0.255108	0.386265	0.247853	0.282979	0.440224	27.8984	2.60738	4.18575	0.498945	0.261538	2.188	1.63409	0.351992	0.729368	0.615854	1.25226	4.1511	0.563262	16.4992	0.392331	1.22698	1.64921	0.858203	0.79027	0.20745	0.601043	0.0486581	2.22076
SL010502	3825-18_2	Mitogen-activated protein kinase 8	0.611994	0.672629	0.581823	0.953003	0.266555	0.273655	0.09442	0.121277	0.488103	5.9668	1.00835	3.36475	0.11419	0.19342	0.354289	0.314314	0.359325	0.421123	0.267897	0.706405	0.549913	0.344584	1.79127	0.191381	0.861322	1.39678	0.124726	0.438129	0.0578198	0.422355	0.0455188	1.46796
SL010509	3827-22_1	Serine/threonine-protein kinase PAK 6	11.0283	7.76832	4.95519	6.46708	2.63775	1.0704	0.563049	0.394681	0.68228	15.5364	1.03818	14.0512	1.10117	0.424683	3.31743	0.470603	0.535321	0.534002	0.284319	1.16878	0.396829	0.673706	5.32778	0.583712	1.76327	2.701	0.373032	0.462697	0.221818	0.500328	0.561137	3.42524
SL011071	3828-54_2	Platelet-derived growth factor C	0.985414	0.476905	1.68486	1.32849	0.194602	0.187684	0.100668	0.161702	0.218117	9.20312	0.906916	2.34187	0.125827	0.100074	0.703209	1.05582	0.372158	0.395074	0.16936	0.841264	1.13996	0.386553	1.29843	0.186597	1.19447	1.35471	0.14189	0.618294	0.0550164	0.503577	0.0494429	1.11665
SL003761	3831-21_1	Phosphatidylinositol 3,4,5-trisphosphate 3-phosphatase and dual-specificity protein phosphatase PTEN	2.9355	4.26734	6.47035	5.44165	2.56089	0.538834	0.922678	0.718085	0.611791	65.5212	2.47612	8.23692	0.832787	0.414592	4.36956	1.97098	1.21181	1.25903	0.547084	2.81278	3.07803	1.48878	4.12818	1.53344	3.3234	4.17351	0.591588	1.31439	0.357081	1.07863	0.461467	5.25705
SL010514	3832-51_1	Protein-tyrosine kinase 6	0.352674	0.380422	0.511519	0.5394	0.113654	0.113821	0.0847003	0.12766	0.276636	4.91384	0.817417	2.2342	0.112735	0.128666	0.239413	0.314314	0.348325	0.373367	0.153964	0.892639	0.402774	0.393179	2.66321	0.241619	1.03196	0.790948	0.136168	0.634673	0.0595719	0.503577	0.0470884	1.75653
SL004492	3835-11_2	Toll-like receptor 2	9.22762	4.86554	10.7637	13.1915	2.50611	0.910569	1.61069	1.15319	0.66765	140.024	2.21956	11.6959	2.52527	0.549986	10.1992	5.48053	3.50525	1.60201	0.580956	1.65684	1.25291	1.13094	3.08158	0.700933	1.34886	6.336	1.38113	0.777986	2.30193	0.659523	0.376708	5.78401
SL010528	3836-51_2	Ubiquitin-fold modifier 1	11.7192	8.02469	9.98068	22.2221	4.59194	0.730151	2.48963	1.37553	1.16107	31.5476	4.68374	11.3459	0.731688	0.435616	15.4813	0.864798	0.362992	2.34874	0.251474	2.32472	1.03146	1.09339	6.34866	0.870784	1.24323	4.20717	0.530942	0.704282	0.46396	0.607541	0.0659238	4.30351
SL011629	3839-60_2	AH receptor-interacting protein	2.40856	8.33619	6.39763	2.35392	0.601793	0.468604	0.80743	0.947872	0.607801	23.1549	2.65511	5.1548	4.1763	0.364134	1.61792	1.38402	0.357492	0.570904	0.206311	0.911905	0.615309	0.441774	12.1205	0.227265	0.585049	4.13985	0.623628	0.409467	0.585206	0.373621	0.0486581	3.0112
SL004823	3844-2_1	Peptidyl-prolyl cis-trans isomerase A	267.205	247.241	21.799	2.23956	10.3548	275.447	0.477654	0.660638	56.7968	833.468	1491.46	525.965	3.89555	38.631	0.884648	0.639047	0.348325	12.0129	1.33846	26.6893	1.2321	29.9744	37.8915	36.1184	1.57638	101.805	43.6848	12.5092	1.55342	22.8689	0.0455188	34.403
SL011530	3845-51_2	Dynein light chain roadblock-type 1	2.70315	2.94689	0.921219	1.11883	0.363856	0.318457	0.255489	0.25	0.437564	12.7388	1.16944	3.99733	0.193468	0.204353	0.990934	0.635574	0.357492	0.481904	0.189888	1.24584	0.927422	0.563262	3.94269	0.430607	1.18635	1.56507	0.284923	0.757513	0.149981	0.66927	0.0996705	2.28349
SL011532	3847-56_2	Persulfide dioxygenase ETHE1, mitochondrial	3.13465	1.94346	1.85456	4.14175	0.831554	0.411694	0.531113	0.420213	0.625091	17.1313	1.5155	5.66624	0.52731	0.322087	1.58786	0.802282	0.368491	0.701149	0.272002	1.24584	1.16671	0.527921	3.7924	0.332525	2.45395	2.47382	0.339848	0.749324	0.291201	0.565305	0.116936	2.79791
SL003785	3848-14_2	Glyceraldehyde-3-phosphate dehydrogenase	4.00804	30.5853	1.26546	1.05402	1.26818	14.2034	0.279094	0.621277	7.17525	463.47	8.84243	6.71605	0.720779	0.909916	2.89336	0.993302	1.14947	99.053	0.347958	2.32472	1.01214	7.72001	17.4023	5.24863	1.95829	4.33338	1.18661	2.00639	0.798964	1.83562	0.167949	10.9156
SL000449	3852-19_2	DnaJ homolog subfamily B member 1	0.41906	0.556849	0.373336	0.407885	0.0866713	0.116243	0.0867831	0.120213	0.226097	8.79019	0.656321	2.44954	0.145465	0.117734	0.158893	0.355991	0.353825	0.288708	0.103669	0.58439	0.313599	0.265065	5.52816	0.177027	0.520043	1.02655	0.115571	0.421751	0.0872553	0.357377	0.044734	1.24212
SL008102	3853-56_1	Malate dehydrogenase, cytoplasmic	2.96661	26.2739	2.71032	1.5229	3.76775	11.9779	2.28483	0.811702	7.02363	1226.79	6.09185	10.0404	0.968069	2.34207	1.01133	0.777971	0.362992	7.84071	3.20963	2.06142	0.44439	1.91288	6.22545	1.27268	1.28386	7.11853	2.12033	1.04005	1.31303	1.20858	0.134987	12.3836
SL011631	3854-24_1	Nascent polypeptide-associated complex subunit alpha	7.29621	17.6455	15.4789	17.074	0.923131	2.07905	1.76899	1.95532	1.35658	82.7558	5.29233	19.7578	7.96857	1.10586	20.3501	6.04838	1.09814	2.33354	0.831404	4.72649	1.56205	2.07413	48.2871	1.43057	4.8429	12.9749	1.96586	2.87855	1.61159	2.13452	0.453619	13.174
SL004919	3855-56_1	Peroxiredoxin-1	5.85854	46.7312	68.5824	48.5498	4.42923	7.18405	7.16828	29.1872	60.3359	418.59	9.34362	22.8938	43.6882	3.07538	10.9808	72.749	33.4026	16.5367	11.4918	3.05039	13.7865	1.7428	58.1154	10.6408	11.2134	195.187	4.12624	1.11784	2.62186	2.30996	16.4613	98.2906
SL008063	3858-5_1	Low molecular weight phosphotyrosine protein phosphatase	1.65757	11.7683	7.76976	3.28024	0.741612	0.403217	1.08444	1.39043	0.501403	19.5108	1.33054	6.7968	6.86812	0.370021	1.29154	1.45175	0.375825	0.55788	0.197073	1.34217	0.46817	0.443983	8.97531	0.449745	1.1701	6.49587	0.694572	0.720661	0.638821	0.565305	0.0517973	4.71755
SL010973	3859-50_2	Proteasome subunit alpha type-1	77.3166	28.0023	393.031	438.532	24.4012	2.05726	6.63439	16.9117	5.17762	1914.21	11.5274	48.6274	329.932	5.51416	125.956	32.4317	10.2188	20.368	2.10109	7.77688	5.297	16.9774	14.601	8.42555	1.25135	20.5478	1.72327	0.696093	3.72254	0.72775	2.50589	28.6064
SL005630	3860-7_2	Proteasome subunit alpha type-6	2.26956	6.14463	8.31522	2.63601	0.714629	0.546099	0.588737	1.0234	0.787349	68.5563	1.90333	5.58549	6.52192	0.540735	5.00406	3.322	0.505988	0.742393	0.318191	1.54125	0.744613	0.78415	27.5569	0.45453	1.05634	3.99681	0.603031	0.704282	0.645128	0.627034	0.0753415	3.71381
SL011528	3864-5_2	40S ribosomal protein S7	56.1748	22.6902	2.68851	18.8409	1.25428	1.28594	16.0417	0.807447	0.71021	119.444	3.18017	18.2504	13.8315	1.45486	26.8207	0.955098	0.375825	0.714173	0.230945	1.31648	0.817439	0.565471	9.85808	0.732033	1.04009	7.20267	1.84914	0.634673	4.37643	0.597794	0.255847	6.80029
SL006919	3865-53_1	Ribosomal protein S6 kinase alpha-5	0.634814	1.00067	0.860613	0.310679	0.0874889	0.088393	0.0867831	0.114894	0.107728	2.204	0.310261	1.02288	0.698231	0.058867	0.352141	0.175391	0.355658	0.178001	0.033872	0.288984	0.111469	0.119279	1.07368	0.122005	0.284399	0.563761	0.0903974	0.167881	0.0599223	0.123458	0.044734	0.777893
SL011529	3866-7_2	Ribosome maturation protein SBDS	3.77569	17.4608	27.9372	9.51097	1.37202	1.06919	1.54752	2.31277	0.942956	68.6285	2.77445	11.3325	14.8978	0.875436	4.09901	4.51675	1.10547	1.18305	0.365407	2.29903	1.189	0.963068	34.9223	0.846861	1.90141	11.3509	1.57223	1.11784	1.32074	0.977913	0.316277	9.51037
SL011630	3867-49_1	Seizure 6-like protein 2	1.19079	9.7421	7.30915	1.11692	0.636135	0.400796	0.948366	1.19468	0.405644	14.215	0.859183	5.37015	5.96115	0.365816	1.04139	1.3684	0.346492	0.445001	0.143699	0.815577	0.384939	0.351211	8.45946	0.303817	0.65818	4.84666	0.657956	0.388993	0.707504	0.350879	0.0439492	4.44152
SL011533	3868-8_1	Small glutamine-rich tetratricopeptide repeat-containing protein alpha	0.765511	8.73867	4.25943	1.64679	9.00646	12.26	5.88598	1.00319	12.0443	39.3004	9.11689	18.8561	0.930248	6.47032	0.628057	0.576532	0.331826	12.6684	8.94631	1.15594	0.405747	0.39097	2.11622	0.296641	1.21073	1.60714	0.306665	0.724756	0.113537	0.532817	0.0423796	2.19567
SL005679	3872-2_1	Translationally-controlled tumor protein	1945.75	957.841	809.146	1399.66	221.574	73.8978	459.071	195.228	115.9	5121.3	348.357	2895.99	496.207	54.7589	1525.37	12.7445	81.5228	88.3946	40.4729	132.509	26.2116	152.242	59.6129	174.482	51.1592	634.306	46.3555	10.6216	64.1508	63.5774	52.8654	819.448
SL000588	3873-51_2	Thyroid peroxidase	2.88778	4.27561	4.29822	6.55666	0.394109	0.787061	0.358241	0.643617	0.607801	43.8735	1.65273	4.84524	0.779692	0.478505	2.40272	1.98834	0.368491	0.718514	0.267897	1.61831	1.46842	0.675915	23.4395	0.399508	1.65764	3.10489	0.536663	0.794365	0.445387	0.662772	0.100455	3.50052
SL008157	3874-8_1	Ubiquitin-conjugating enzyme E2 L3	2.07663	14.7593	10.8389	2.16141	1.05641	0.633281	1.77662	1.70957	0.654351	27.8107	1.8019	7.76585	8.72426	0.449071	2.43708	2.03002	0.504155	0.837905	0.24121	1.70822	0.546941	0.616275	17.1003	0.557397	1.35699	8.05252	1.05616	0.712472	1.20335	0.627034	0.135772	6.17296
SL011549	3875-62_1	AT-rich interactive domain-containing protein 3A	10.6923	3.69946	4.25943	15.8847	0.32052	0.188895	0.319362	0.585106	0.506723	22.4116	7.27919	3.08211	1.59211	0.212762	5.5065	0.8839	0.361158	0.518807	0.209391	1.7339	0.392371	0.733346	5.04074	0.873176	1.30011	2.16248	0.31353	0.72885	0.2071	0.643279	0.0533669	2.76027
SL004938	3877-67_2	Calcium/calmodulin-dependent protein kinase kinase 1	89.0524	43.674	51.2222	79.795	29.2646	4.57948	12.2774	9.73617	3.31564	258.523	7.42835	68.8832	47.8456	5.41997	53.7069	113.877	63.1092	15.0193	3.30611	10.2429	3.41244	10.6313	37.8103	3.27262	4.90791	38.849	15.4053	2.47318	16.3374	1.92334	3.58343	27.0381
SL011232	3879-50_1	Hsp90 co-chaperone Cdc37	11.4266	4.1488	0.841219	7.63927	0.23712	0.316035	0.631087	0.556383	0.312546	9.5283	1.29474	6.63529	1.6743	0.248923	1.0779	0.420243	0.597653	0.503611	0.208364	1.27795	0.472628	0.452819	3.90207	0.368409	1.46262	3.64341	0.381042	0.794365	0.179066	0.627034	0.105949	3.62599
SL003753	3881-49_2	Dynein light chain 1, cytoplasmic	0.684603	0.388692	0.567277	0.850079	0.0858536	0.116243	0.0826175	0.218085	0.285946	12.8472	1.04415	2.09961	0.111281	0.171555	0.535727	0.555693	0.342825	0.425465	0.157043	1.02108	0.701511	0.424104	6.11307	0.227265	1.02384	1.05179	0.152188	0.565064	0.102674	0.445097	0.0439492	1.39268
SL010927	3887-90_2	Importin subunit beta-1	0.74684	0.86284	1.0691	0.726188	0.112019	0.187684	0.109	0.237234	0.287276	159.865	1.10381	2.61105	0.444395	0.163987	0.440177	0.491441	0.353825	0.397245	0.165254	0.918327	0.499381	0.377717	2.83923	0.25358	1.03196	3.41622	0.177362	0.511833	0.10758	0.510074	0.0525821	1.71889
SL009628	3888-8_1	Inhibitor of growth protein 1	61.3985	39.4867	169.861	102.276	10.7914	6.84743	13.6284	15.5	4.37032	168.123	16.1395	154.954	36.6113	10.041	46.5965	18.0878	5.64287	4.02455	2.5948	7.2246	6.03864	11.4265	30.0806	5.02615	4.71289	42.24	4.90091	1.93678	3.75618	3.16116	5.37044	85.104
SL006132	3889-64_2	Lamin-B1	6.57634	3.37969	3.51033	4.9518	0.351591	0.29424	0.529724	0.643617	0.457513	31.8986	2.47015	5.18172	1.46992	0.27247	4.28152	1.20516	0.384991	0.514465	0.203232	1.41923	0.701511	0.550009	11.6561	0.440176	1.14572	2.37284	0.367311	0.577348	0.271227	0.49383	0.0565061	2.49679
SL000493	3890-8_2	L-lactate dehydrogenase B chain	2.30691	24.7219	5.35762	1.26368	1.19296	4.17385	0.694265	1.04255	5.51942	39.352	2.92361	6.35265	3.82718	0.4045	1.48372	1.83726	0.551821	2.09476	0.319218	1.88803	0.543968	1.76931	10.9236	2.27504	2.09642	5.80589	1.4086	1.31029	0.975927	1.56921	0.251923	9.12142
SL009629	3891-56_1	Methyl-CpG-binding domain protein 4	0.7012	1.48585	1.03031	1.12645	0.116107	0.289396	0.12705	0.315957	0.429584	20.2025	1.5692	3.13595	0.47567	0.337224	0.50674	0.870008	0.357492	0.575246	0.239157	1.39354	0.573694	0.572098	12.9302	0.411469	1.59263	2.53272	0.299799	0.966341	0.220065	0.760238	0.0706327	2.74772
SL001905	3893-64_1	Mesothelin	1.28415	1.87178	1.43516	0.54893	0.178248	0.202214	0.39226	0.379787	0.295256	9.32183	1.37231	3.44551	1.07717	0.218649	0.445545	0.645994	0.42349	0.488416	0.192968	1.25226	0.407233	0.443983	4.65216	0.342094	1.27573	2.112	0.29751	0.85169	0.253005	0.594545	0.117721	2.73517
SL005629	3894-15_2	N-acetyl-D-glucosamine kinase	0.912804	1.93794	1.42789	0.739531	0.24039	0.21069	0.163152	0.276596	0.356435	13.926	0.775652	2.38225	0.978251	0.163987	0.53358	0.807492	0.350159	0.364684	0.158069	0.854108	0.371563	0.309242	6.71557	0.196166	0.674431	1.76701	0.241441	0.597821	0.204647	0.383368	0.0431644	1.74399
SL004820	3896-5_2	Phosphoglycerate mutase 1	0.819449	0.581659	0.727278	0.60611	0.144725	0.237329	0.130522	0.326596	0.476133	16.992	2.11216	4.76449	0.129464	0.277516	0.433735	0.553957	0.364825	0.73588	0.313059	2.17059	0.771365	0.662662	2.1108	0.667441	2.32394	2.24663	0.316963	1.35533	0.0977679	1.07863	0.134987	3.60089
SL011709	3897-61_1	Pyridoxal phosphate phosphatase	3.5143	30.4558	26.1602	2.30436	2.4546	1.10431	3.93648	4.3766	1.29673	39.1816	2.08829	16.5277	26.919	0.797227	5.16402	4.6001	1.38413	1.62154	0.419807	2.09995	0.708943	0.879131	13.4745	1.06216	1.47075	16.3659	2.1169	0.638768	2.51253	0.656274	0.226809	11.5304
SL007266	3898-5_2	26S proteasome non-ATPase regulatory subunit 7	5.37725	5.36174	5.77459	1.63154	1.07849	0.215534	0.345744	0.421277	0.319195	20.7444	1.39617	3.68777	0.392755	0.294335	0.687105	0.685934	0.362992	0.371196	0.113933	0.918327	0.483032	0.315869	4.11871	0.255972	0.828819	1.84274	0.363878	0.42994	0.329397	0.363875	0.0455188	2.43405
SL008808	3902-21_2	S-phase kinase-associated protein 1	11.3686	25.7694	26.5893	21.3473	3.80045	4.60007	3.5463	5.2734	4.73606	91.0763	19.9462	50.2829	8.81663	3.08127	8.24741	9.96254	5.98569	8.00785	3.2045	22.4958	5.23607	7.01096	38.6457	7.58826	25.1652	33.9266	4.46838	13.6434	2.14844	11.2899	2.35364	48.9822
SL005372	3903-49_2	Sorting nexin-4	15.248	16.609	3.65821	7.53063	1.86098	2.09722	5.55551	1.23723	1.3885	87.7522	2.44629	29.6771	2.26125	3.62368	11.3029	1.4448	1.16047	3.6056	0.755448	2.21554	1.06713	1.54621	8.65307	1.4545	1.84453	8.28812	1.3079	0.618294	2.63132	0.968167	0.263695	6.72501
SL008143	3905-62_1	Ubiquitin-conjugating enzyme E2 N	1036.73	701.029	1294.06	785.923	154.283	24.6168	170.43	90.7564	40.7347	2545.59	182.004	357.471	159.176	15.6292	914.025	15.5698	31.7746	98.0306	13.6135	52.4666	15.9728	52.0963	24.2641	69.1268	14.8375	285.019	23.3866	2.96863	33.8389	10.0585	22.3427	218.914
SL004119	4122-12_2	Epithelial discoidin domain-containing receptor 1	257.326	703.827	173.204	282.504	84.4693	187.313	166.883	137.084	120.233	248.644	15.2505	2460.07	51.0254	144.299	89.3301	35.4689	221.251	115.755	63.5695	100.245	29.9049	89.1965	5.82468	58.3904	46.6901	2740.97	110.482	10.5315	94.0829	30.7182	126.183	1735.86
SL003171	4123-60_2	Fibroblast growth factor 4	0.176337	0.383178	0.320003	0.358329	0.0874889	0.101713	0.0847003	0.106383	0.180877	7.68045	0.584722	1.38628	0.147647	0.113529	0.163187	0.309104	0.348325	0.258318	0.0954574	0.539437	0.499381	0.214261	6.32293	0.124398	0.650054	1.14435	0.084676	0.42994	0.0669307	0.305395	0.0439492	1.05392
SL000451	4124-24_2	Heat shock 70 kDa protein 1A	855.19	148.913	746.391	2197.92	151.896	5.61477	74.4016	29.2489	12.3582	2371.42	52.9412	263.406	99.8966	8.05805	1359.66	47.1992	30.671	41.7997	3.30919	13.4153	3.51945	19.4005	6.81983	10.3776	1.38949	26.7239	3.28863	1.08918	7.32979	0.994158	1.59394	22.446
SL003680	4125-52_2	Advanced glycosylation end product-specific receptor, soluble	0.958444	0.441068	0.664248	0.446006	0.0907596	0.425013	0.159681	0.112766	0.254026	11.4742	0.704053	3.16287	0.123645	0.14969	0.666707	0.481022	0.381324	0.288708	0.152937	0.764202	0.914045	0.344584	1.72628	0.162674	0.706934	1.15276	0.149899	0.749324	0.0756913	0.393115	0.0478733	1.51815
SL004511	4126-22_1	Bactericidal permeability-increasing protein	704.747	627.613	2068	3152.1	63.396	20.0325	54.6456	432.059	61.2762	9921.56	746.26	57.1335	904.488	66.7577	970.666	2785.52	334.029	69.3377	55.1693	20.7619	208.242	229.106	439.61	8.76764	1.31636	345.392	8.30054	1.06052	1.10103	0.763487	0.125569	58.7184
SL000322	4127-75_1	Complement component C6	3979.46	1396.42	1238.06	2190.05	910.173	200.131	807.725	394.752	81.0956	7883.99	52.2013	3418.55	1669.15	40.1431	1989.37	2224.04	3262.06	103.829	75.4422	36.656	58.4008	161.075	99.1305	56.2493	15.9751	519.762	874.051	7.82081	692.33	22.7194	104.701	650.632
SL003104	4128-27_2	C-C motif chemokine 24	0.526937	0.865597	0.664248	0.851985	0.0989361	0.14046	0.09442	0.260638	0.308556	13.1466	1.10381	2.03231	0.304022	0.241355	0.359657	0.642521	0.340992	0.358172	0.156016	1.00181	0.867972	0.494787	7.291	0.239226	1.28386	1.25374	0.24373	0.610105	0.108981	0.477586	0.0863288	1.48051
SL000414	4129-72_1	Complement factor B	154.737	119.301	18.3323	175.41	10.7415	38.8457	12.0955	3.53404	11.1399	1116.83	25.6741	65.0743	4.96544	3.68087	45.5615	15.9553	12.7414	2.21198	1.40723	3.98798	0.780283	1.61469	8.67609	1.94252	2.64897	64.6389	29.0645	3.4518	55.9019	1.5887	0.665517	16.4738
SL004340	4130-71_1	Fibroblast growth factor 6	0.475073	2.0041	1.53941	0.402167	0.107113	0.108978	0.152044	0.321277	0.252696	6.42618	0.823384	2.40916	1.35428	0.148849	0.270548	0.522699	0.335492	0.306074	0.106748	0.802733	0.408719	0.29378	4.19859	0.167458	1.02384	1.53982	0.225421	0.511833	0.172058	0.448346	0.0423796	1.95728
SL000426	4131-72_2	Fibronectin	2129.06	608.123	1232.12	697.097	157.247	54.8715	52.3608	131.374	87.7495	8318.45	167.332	952.144	1503.41	31.5073	1638.59	3260.94	1038.12	311.67	76.5466	370.741	149.12	317.501	115.655	227.157	33.9897	653.802	162.922	8.14429	196.474	22.4823	16.6144	454.515
SL000674	4132-27_2	Follistatin	1.08707	2.56647	1.98547	1.65441	0.200325	0.221588	0.184674	0.391489	0.372395	15.7945	1.00835	3.04174	1.09462	0.250605	0.765478	0.864798	0.364825	0.423294	0.179624	0.866952	0.815953	0.466072	9.46002	0.229657	0.893824	1.8764	0.263182	0.548685	0.244245	0.445097	0.0455188	2.4466
SL004068	4133-54_2	Granzyme B	0.443955	3.48444	0.324851	1.19316	0.085036	0.101713	0.084006	0.123404	0.259346	152.293	0.513123	1.642	0.296021	0.0765271	4.40928	1.54552	0.350159	2.30967	0.074929	0.680718	0.387912	0.203216	3.28332	0.129182	0.390032	0.790948	0.0858203	0.274343	0.0413499	0.227422	0.0439492	0.727707
SL000138	4134-4_2	Heparin-binding EGF-like growth factor	1.08084	1.41142	1.57577	0.821489	0.325426	0.455285	0.314502	0.526596	0.66499	5.27515	2.84604	7.16019	0.537493	0.364975	0.597996	0.911685	0.395991	1.03327	0.46497	3.14671	0.851623	1.00504	1.8522	1.03346	3.51029	3.55927	0.497758	1.85079	0.169254	1.48799	0.22524	5.88439
SL000461	4135-84_2	Immunoglobulin E	0.811151	0.628523	0.90425	0.693786	0.123466	0.225221	0.120108	0.23617	0.321855	7.64948	0.900949	2.78602	0.193468	0.179965	0.470238	0.42198	0.362992	0.332123	0.181677	0.821999	0.499381	0.399806	3.74231	0.193773	1.10509	1.96896	0.386763	0.810744	0.0890074	0.458092	0.0619998	2.10784
SL004353	4136-40_2	Interleukin-17D	0.541459	0.344585	0.487277	0.518434	0.0858536	0.128352	0.0819232	0.208511	0.215457	8.98117	0.823384	2.11306	0.112735	0.130348	0.168555	0.533118	0.344659	0.29522	0.119065	0.854108	1.15779	0.282736	5.86123	0.188989	0.885699	1.06862	0.146467	0.532307	0.0777939	0.474337	0.0439492	1.34249
SL004351	4137-57_2	Interleukin-25	0.493744	0.430042	0.254547	0.421227	0.0866713	0.135617	0.0847003	0.142553	0.272646	7.1488	0.751785	2.19382	0.110553	0.142963	0.223309	0.352518	0.348325	0.32344	0.132409	0.905483	0.542482	0.342375	3.94946	0.191381	0.934453	1.23691	0.145322	0.520023	0.0595719	0.43535	0.0431644	1.48051
SL004346	4138-25_2	Interleukin-20	0.62859	0.369395	0.402427	0.684256	0.0866713	0.11261	0.0874774	0.165957	0.288606	12.2381	0.918849	1.97847	0.11419	0.148849	0.447692	0.498388	0.361158	0.371196	0.136514	0.982545	1.15779	0.342375	5.32372	0.205735	1.04009	0.976063	0.14189	0.618294	0.0826998	0.425604	0.044734	1.24212
SL001943	4139-71_2	Interleukin-6 receptor subunit alpha	172.839	539.134	321.525	374.046	166.639	80.8518	66.7418	58.1574	110.27	1065.67	49.3613	1277.48	59.8741	83.37	38.3984	113.174	162.156	55.254	65.1328	69.735	21.3158	111.307	132.042	79.648	121.105	1445.29	58.526	29.2523	26.4348	87.6483	142.976	1153.18
SL000483	4140-3_2	Interleukin-7	0.290438	0.347341	0.242426	0.327833	0.0883066	0.0956582	0.0888659	0.111702	0.170238	4.38219	0.626488	1.48049	0.119281	0.0866186	0.159967	0.28132	0.364825	0.240952	0.0985367	0.744936	0.594501	0.236349	2.49126	0.131574	0.625677	0.706804	0.0903974	0.479076	0.0434524	0.370373	0.0808352	1.65616
SL003183	4141-79_1	C-X-C motif chemokine 10	27.3011	421.284	14.468	23.5087	9.71945	1.94465	4.721	6.89255	2.46844	3043.02	2.83411	15.3298	18.3118	0.57101	312.845	67.7321	18.0487	0.703319	0.480367	1.44492	0.719346	0.658244	19.6322	0.832508	1.43012	7.55608	0.477161	0.831217	0.503908	0.743994	0.352379	9.48528
SL003186	4143-74_2	Lymphotactin	0.580875	0.865597	1.10546	0.960627	0.0956655	0.171943	0.0888659	0.196809	0.232747	12.4962	0.912882	1.92464	0.1251	0.170714	0.471311	0.543538	0.368491	0.388562	0.139594	0.744936	0.650979	0.360046	7.97068	0.203342	0.983207	1.14435	0.170496	0.511833	0.0956654	0.428852	0.0455188	1.1292
SL000517	4144-13_1	C-C motif chemokine 13	0.813226	1.13575	1.05698	5.24914	0.141454	0.306348	0.0874774	0.273404	0.400324	27.6971	1.33054	2.96098	0.150556	0.334701	0.49171	0.965517	0.370325	0.49927	0.231972	1.39997	0.744613	0.580933	18.7102	0.363624	1.56826	1.89323	0.312386	0.9213	0.257911	0.721252	0.0761263	2.50933
SL004359	4145-58_2	Neurotrophin-3	0.197083	0.319775	0.223032	0.293525	0.0801301	0.0859713	0.0777577	0.0765957	0.166248	2.62725	0.483291	1.66892	0.106189	0.0883005	0.143863	0.211858	0.328159	0.158464	0.0739025	0.507327	0.236314	0.172292	1.11159	0.117221	0.35753	1.89323	0.100696	0.315289	0.0385465	0.259911	0.0415948	1.1292
SL004360	4146-58_2	Neurotrophin-4	0.545608	0.446582	0.829097	0.592768	0.0891242	0.0932365	0.0805347	0.0968085	0.199497	7.32946	0.590688	1.61508	0.111281	0.118575	0.197543	0.385512	0.350159	0.245293	0.120092	0.55228	0.494922	0.227514	4.74964	0.14832	0.511918	0.732047	0.107561	0.442224	0.0539651	0.308644	0.0431644	0.966093
SL002755	4148-49_2	Pappalysin-1	512.15	1698.05	1731.63	1210.85	801.704	257.093	263.291	479.214	419.668	2327.84	368.076	5250.76	246.701	428.09	280.11	2508.58	2189.57	289.659	314.629	501.355	194.947	708.312	384.774	771.144	1035.84	6800.57	248.315	154.332	204.39	462.829	556.668	5414.96
SL000537	4149-8_2	Platelet-derived growth factor subunit B	1.1576	0.374908	0.770915	0.68235	0.0981184	0.366892	0.15621	0.254255	0.398994	11.6084	0.889016	4.01079	0.557131	0.262379	1.19814	1.37881	0.359325	0.555709	0.192968	0.841264	0.796631	0.525712	4.64674	0.289464	0.950704	3.66865	0.259749	0.55278	0.236535	0.558808	0.0745567	3.06139
SL000540	4150-75_2	Plasmin	106.031	13.8027	61.1423	17.2055	57.571	9.69659	36.4059	61.3181	7.59951	880.253	4.59424	59.7984	229.612	4.70768	102.239	4.91962	24.9749	1.77783	6.8093	6.35122	8.95021	21.9717	26.0201	4.56683	20.1923	345.047	51.2622	0.966341	103.293	4.67514	9.09121	93.4225
SL000541	4151-6_2	Plasminogen	357.877	115.397	51.661	25.4776	29.2377	10.3129	17.7524	67.5351	1.26082	3786.46	9.91641	75.3435	187.462	1.16388	269.374	6.36616	269.067	1.10274	5.21629	6.35122	1.23508	20.5293	8.3525	3.76542	18.8516	169.591	99.9784	1.33077	238.482	6.34832	36.7282	81.8544
SL000545	4152-58_2	Plasma kallikrein	4428.85	967.627	574.688	890.751	1017.36	254.296	613.487	403.793	138.991	8742.91	77.8336	3745.63	1643.01	65.693	2163.49	527.247	2964.72	100.021	93.2599	87.3117	11.1959	220.373	43.2572	124.395	22.1018	382.297	970.95	18.8396	829.976	67.3948	65.4498	610.295
SL018548	4153-11_2	Alpha-1-antichymotrypsin complex	3854.99	4284.2	5188.75	2575.37	1229.89	316.167	819.042	1969.07	861.171	8188.4	2069.56	4605.79	1836.62	794.023	2214.82	3105.34	3068.17	888.598	1316.23	2929.93	626.274	2933.91	738.681	1705.26	2819.06	4181.19	540.884	183.425	414.968	191.626	648.053	2454.62
SL000560	4154-57_2	P-selectin	5.50587	2.18329	1.12486	1.12454	3.89203	3.77305	1.61486	0.487234	3.89817	126.175	2.01669	8.76182	0.709141	1.62977	4.65299	2.67948	1.29064	2.92181	2.32485	0.86053	0.756503	0.963068	2.7431	0.310994	2.47021	3.11331	0.437111	0.732945	0.648633	0.854456	0.277037	2.53443
SL003198	4155-3_2	Tenascin	481.083	251.922	199.917	464.139	94.4022	33.8218	33.6316	63.0128	29.4511	1866.71	19.5882	384.524	160.777	75.7913	36.7666	160.526	293.961	47.1159	12.0328	46.6163	46.5777	78.384	25.9186	105.635	77.6896	1631.09	42.3472	28.6831	22.5501	41.5629	48.0671	982.579
SL000088	4156-74_1	Transforming growth factor beta-2	2.28409	4.52095	8.72734	2.50259	1.1439	2.61062	1.54266	4.49468	1.23821	13.704	1.8735	18.4388	1.34046	1.10586	0.914709	1.89804	0.896479	3.63816	0.939178	2.08068	1.13401	2.26409	6.61944	1.55497	1.98266	9.17163	1.17288	0.896732	1.64839	1.68942	1.73599	42.5457
SL000586	4157-2_1	Thrombin	1.43767	0.452095	0.383033	0.627076	0.147178	0.127141	0.163846	0.215957	0.428254	83.7417	1.15154	12.0324	0.545493	0.252287	2.16545	1.3684	0.351992	0.447172	0.208364	1.233	0.518702	0.499205	4.80516	0.354055	1.24323	1.51458	0.21169	0.777986	0.373551	0.630283	0.0455188	1.89455
SL000613	4158-54_2	Urokinase-type plasminogen activator	1698.32	881.566	2413.06	57.2946	227.529	1846.05	1088.3	1175.45	1360.34	3167.64	306.275	14102.7	1745.53	1383.47	793.259	1590.85	524.457	741.566	935.615	280.982	879.798	1134.88	1468.1	593.018	73.0823	17836.3	1394.58	49.7133	570.571	529.717	948.753	12727
SL000415	4159-130_1	Complement factor H	3407.03	655.764	1090.72	1078.47	478.27	129.74	263.71	294.596	90.0091	8981.04	163.835	845.549	1081.27	35.1957	1421.5	2424.91	1649.6	99.2462	40.3436	115.934	56.8685	43.0023	86.4711	50.3189	32.4296	513.771	501.105	19.2859	515.388	25.8286	30.8955	483.461
SL000124	4160-49_1	72 kDa type IV collagenase	24.432	10.2466	7.1249	18.4177	3.33684	2.36845	0.984467	9.15106	2.00029	73.6095	4.24222	12.9072	8.7759	1.51036	6.81415	16.4937	9.76044	3.3603	0.849879	2.97332	1.1028	1.26789	5.7651	1.76549	2.01517	19.2183	3.12844	1.28572	2.47258	0.932429	0.600378	8.14279
SL000601	4162-54_2	Serotransferrin	4497.52	4372.88	4228.19	3929.6	1444.31	1245.52	1038.14	1463.28	946.614	8808.32	3483.65	8508.21	1619.33	353.457	2078.45	3592.94	3546.63	190.107	695.227	2971.49	378.884	996.151	578.234	867.193	2708.25	4148.87	2540.4	816.611	824.268	890.35	509.013	4337.04
SL002093	4163-5_2	Histone H2A.z	13.6423	47.0399	3.23881	10.2448	0.466063	1.6383	0.179815	0.37234	2.20112	39.6772	1.10978	9.56936	0.113463	0.210239	1.36562	0.710246	0.353825	0.41027	0.145752	1.27153	1.10577	0.435148	22.3157	0.366016	0.966955	1.67445	0.605319	0.777986	0.212356	0.467839	0.044734	1.84436
SL000587	4165-2_1	Thyroglobulin	1.58496	1.62368	1.68001	1.62582	0.474239	0.58848	0.380457	0.718085	0.815278	10.7155	3.50236	9.24634	0.421121	0.495324	1.00596	1.53163	0.672818	1.29376	0.646647	3.60909	1.40897	1.19279	3.71523	1.41383	4.50162	4.66154	0.606463	2.31349	0.220766	1.75765	0.375923	7.57819
SL017611	4179-57_3	14-3-3 protein family	89.2183	17.3671	3.05457	2.45112	3.83807	7.78222	4.03784	0.740426	8.08362	572.72	52.5713	152.02	0.712778	3.77085	41.9961	1.0836	0.436323	6.54695	1.05003	8.30989	1.65717	2.60647	3.29009	7.17918	3.0065	41.6762	1.87317	2.03505	1.21351	3.56077	0.193847	40.9649
SL008378	4184-43_3	Eukaryotic translation initiation factor 4E-binding protein 2	0.65141	0.614739	0.858189	0.745249	0.103024	0.173153	0.0881716	0.287234	0.373725	9.83799	1.34247	3.41859	0.125827	0.220331	0.439103	0.651203	0.357492	0.540514	0.213496	1.33575	0.572207	0.536756	4.5127	0.452138	1.58451	1.68287	0.286068	0.835312	0.108981	0.734247	0.0784807	2.87319
SL000247	4187-49_2	6-phosphogluconate dehydrogenase, decarboxylating	0.280065	0.374908	0.247275	0.320209	0.0883066	0.167099	0.0867831	0.0904255	0.179547	4.18605	0.787585	1.37282	0.115645	0.0740042	0.159967	0.178864	0.368491	0.288708	0.0964839	0.674296	0.488977	0.227514	0.946409	0.193773	0.625677	0.706804	0.0938302	0.757513	0.0424012	0.367124	0.0463036	1.21703
SL003658	4188-1_2	Aflatoxin B1 aldehyde reductase member 2	0.402464	0.410745	0.315154	0.386919	0.106295	0.184051	0.081229	0.0914894	1.11984	9.07924	0.739852	1.76313	0.129464	0.129507	0.217941	0.265691	0.527988	0.26483	0.0964839	0.622921	0.494922	0.242976	3.10325	0.141144	0.666305	1.34629	0.0938302	0.601916	0.0434524	0.328137	0.0541517	0.928453
SL008039	4192-10_2	Alcohol dehydrogenase [NADP(+)]	0.3506	1.29288	0.589096	0.362141	0.232214	2.98478	0.0853946	0.147872	6.22298	4.80544	4.01549	1.56125	0.138192	0.500369	0.230824	0.296949	0.344659	0.536172	0.148832	0.976124	0.50384	0.393179	1.4406	0.825331	0.950704	0.967649	0.254028	0.749324	0.0487088	0.964918	0.132632	1.32995
SL011769	4194-26_3	Acidic leucine-rich nuclear phosphoprotein 32 family member B	35.9562	57.4216	311.05	241.003	23.7422	12.1692	14.2762	23.8638	26.9188	134.387	21.9032	56.5278	27.802	1.25219	63.248	176.407	25.1271	37.4843	75.2708	536.322	68.6411	391.414	236.145	75.5931	7.71127	113.745	6.9709	51.8467	7.99665	11.9136	4.35961	38.1293
SL004920	4203-50_2	Cofilin-1	711.535	137.682	15.0425	27.0882	14.273	9.63726	29.1105	2.57872	18.7341	214.521	61.6345	286.367	5.48257	3.17629	21.9509	4.23716	3.66841	1.95801	0.850906	11.5337	1.78796	1.5175	7.98828	5.55484	3.19339	43.8639	7.38512	0.958152	3.21478	4.42498	0.821693	51.2406
SL004757	4209-60_2	Vacuolar protein sorting-associated protein VTA1 homolog	15.3102	64.5834	2.90669	1.27702	0.45298	60.5323	2.97215	2.80851	47.3247	243.643	33.7766	328.857	0.712051	32.8394	5.46034	0.211858	3.59142	8.3009	4.46187	17.4097	20.0064	11.3823	6.23763	7.30836	2.69772	402.273	10.7882	5.2944	11.6768	22.8949	3.25303	139.745
SL012188	4212-5_3	Epidermal growth factor receptor substrate 15-like 1	1.1742	1.08889	1.02304	1.683	0.170072	0.664764	0.133299	0.285106	0.460173	29.3075	1.5692	2.54375	0.295294	0.270788	1.02314	0.892583	0.359325	0.525319	0.227866	1.22658	0.667327	0.550009	14.3126	0.416254	1.21885	1.40519	0.288356	0.724756	0.206399	0.597794	0.0486581	2.10784
SL004795	4217-49_3	3-hydroxyacyl-CoA dehydrogenase type-2	1.17212	0.793923	0.821825	1.54577	0.0997537	0.227642	0.0909487	0.232979	4.89034	21.7664	1.25298	3.18979	0.154193	0.289289	0.558273	0.876954	0.350159	0.505782	0.1981	1.37428	0.607877	0.468281	13.0399	0.303817	1.5195	2.20456	0.255172	0.847596	0.2071	0.656274	0.0494429	1.99492
SL005588	4220-39_2	Tyrosine-protein kinase Fer	0.178412	0.330801	0.276366	0.304961	0.085036	0.088393	0.0833118	0.0808511	0.0625091	1.17684	0.381859	0.565278	0.109099	0.0462526	0.150304	0.173654	0.342825	0.115049	0.0348984	0.340359	0.227397	0.110444	0.19903	0.119613	0.365655	0.437546	0.151044	0.24568	0.0392473	0.17544	0.0423796	0.690067
SL007022	4224-7_2	Heterogeneous nuclear ribonucleoprotein Q	17.8661	12.7028	15.9832	38.7091	0.941937	0.82702	1.97657	1.57447	0.851188	54.5838	5.3699	12.0458	3.64899	0.451594	11.377	1.92062	1.5803	1.15483	0.299716	1.50272	1.88903	0.887967	4.23379	0.96169	1.17822	4.08937	0.879944	0.642862	0.761118	0.510074	0.0659238	2.68499
SL011211	4230-1_2	Eukaryotic translation initiation factor 4 gamma 2	2.15131	0.86284	0.320003	0.310679	0.0858536	0.123508	0.344355	0.112766	0.369735	36.7918	2.94151	3.64739	0.109826	0.185852	1.98724	0.210122	0.344659	0.371196	0.0995631	1.50272	0.378994	0.673706	0.821846	0.392331	0.869447	1.24532	0.110994	0.524117	0.131058	0.415857	0.0667086	1.49305
SL003304	4232-19_2	Insulin-like growth factor 1 receptor	4.51216	18.1472	13.365	17.7983	4.62874	2.27158	2.40771	3.15851	6.48499	278.927	2.83411	36.1644	3.55589	2.19574	14.0889	5.80005	6.17269	1.9363	3.02795	3.0247	1.03443	6.2975	4.52354	2.82526	4.61538	46.1947	1.24039	1.14651	1.10874	2.18325	5.24801	43.4616
SL004146	4234-8_2	Interleukin-1 receptor-like 1	9.76078	12.3885	3.11518	1.01781	5.02366	0.0920256	1.72178	0.231915	0.202157	105.033	0.662287	6.35265	0.424757	0.07905	1.84552	0.290003	0.348325	0.481904	2.51679	1.57978	0.526133	0.318078	0.760918	0.322956	0.755688	4.8719	0.421092	0.655146	0.583103	0.276155	0.150683	6.31097
SL011770	4237-70_3	Leucine carboxyl methyltransferase 1	51.6689	40.2117	60.1605	54.0334	10.2419	5.61356	13.659	4.60426	2.88739	224.849	6.27084	69.0313	16.2739	2.70284	57.2788	20.0397	15.022	4.0354	2.2725	5.17602	1.89794	4.20128	26.6795	2.73436	4.25785	34.3389	6.04633	1.36762	11.88	1.71541	2.20923	26.5362
SL012168	4238-4_2	Protein lin-7 homolog B	1.93763	4.24528	3.34791	2.96193	0.803754	0.515828	0.826175	0.760638	0.861828	14.1479	1.24701	7.0256	2.22998	0.475982	1.49123	1.99529	0.357492	0.829222	0.426992	1.25869	1.12955	0.419686	3.51349	0.313386	1.13759	3.82011	0.645369	0.556874	0.345166	0.497079	0.311569	5.03121
SL002650	4240-31_2	Pyruvate kinase PKM	0.543533	0.416258	0.351518	0.533682	0.113654	0.113821	0.107611	0.126596	0.364415	6.3694	0.84725	1.61508	0.115645	0.10512	0.283431	0.291739	0.368491	0.405928	0.152937	0.802733	0.708943	0.298198	2.88255	0.174635	0.869447	0.89192	0.104129	0.716566	0.0483583	0.37687	0.044734	1.11665
SL001999	4245-80_2	E3 ubiquitin-protein ligase Mdm2	0.390016	0.394205	0.518792	0.670914	0.0866713	0.135617	0.0881716	0.164894	0.296586	10.2509	1.02625	2.12652	0.186195	0.164828	0.252296	0.625155	0.357492	0.41244	0.165254	0.988967	0.631657	0.375508	5.95466	0.270326	1.08071	1.24532	0.152188	0.593726	0.0669307	0.487332	0.044734	1.25467
SL004154	4246-40_2	Neural cell adhesion molecule L1	4.70509	8.70007	0.290911	0.306867	0.161078	3.2887	0.730367	1.01064	1.96704	2.97824	0.889016	22.5977	0.362208	1.69537	0.332817	0.18581	0.362992	0.679441	0.433151	1.65684	0.399802	2.04542	5.43068	1.01193	1.2026	57.5877	1.50472	1.01138	0.875706	2.36843	0.311569	38.2171
SL004921	4249-64_2	Nucleoside diphosphate kinase B	0.221977	0.336315	0.264244	0.798617	0.0932125	0.139249	0.0860888	0.596809	2.55888	3.56666	0.883049	1.97847	0.112735	0.116893	0.151378	0.347308	0.357492	0.364684	0.127277	0.886217	0.475601	0.315869	1.03848	0.260757	0.934453	1.37995	0.130447	0.593726	0.0413499	0.578301	0.16481	2.20821
SL006268	4250-23_3	NSFL1 cofactor p47	4.58892	5.22942	10.017	13.8872	1.10056	0.107767	0.808124	0.7	0.799319	69.2066	4.03339	3.18979	1.25391	0.186692	9.28558	4.9804	0.361158	1.64542	1.30972	1.36144	2.1625	0.512458	2.55084	0.50716	0.715059	1.27057	0.192237	0.458603	0.161194	0.360626	0.0627846	1.96983
SL011768	4254-6_2	NudC domain-containing protein 3	0.321556	0.967594	0.509095	0.335457	0.314797	0.0932365	0.0847003	0.141489	0.356435	16.7081	0.966581	1.37282	0.115645	0.108483	0.449839	0.37683	0.342825	0.319099	0.202206	0.610077	0.378994	0.203216	2.23266	0.191381	0.446912	0.765705	0.159054	0.401277	0.0462558	0.357377	0.0439492	1.00373
SL008331	4258-15_2	Proliferation-associated protein 2G4	0.62859	0.333558	0.433943	0.497468	0.0932125	0.122297	0.084006	0.132979	0.218117	20.8993	1.44987	1.66892	0.117827	0.109324	0.49493	0.314314	0.350159	0.310416	0.130356	0.642187	0.845678	0.269482	1.66942	0.165066	0.739436	0.799362	0.21169	0.691998	0.0473071	0.298897	0.0439492	1.11665
SL005493	4261-55_2	Serum paraoxonase/arylesterase 1	0.228201	0.394205	0.516368	0.308773	0.0858536	0.0871822	0.0847003	0.0861702	0.203487	5.00674	0.590688	1.21131	0.16583	0.0933462	0.155672	0.232697	0.351992	0.230098	0.0923782	0.622921	0.529106	0.209843	2.81215	0.131574	0.690682	0.546932	0.0720891	0.405372	0.0399482	0.305395	0.0439492	0.82808
SL011772	4267-81_3	Pescadillo homolog	0.825673	2.56922	0.67152	0.731906	0.147995	0.165888	0.726895	0.287234	0.256686	13.2498	0.763718	5.10097	0.391301	0.191738	1.14768	0.718928	0.364825	0.327782	0.186809	0.712827	0.459252	0.349002	8.16024	0.234442	0.715059	2.18773	0.260894	0.442224	0.27368	0.37687	0.0572909	2.02001
SL006705	4271-75_2	Prefoldin subunit 5	118.611	79.9409	83.4819	210.349	13.9941	1.2823	16.8429	4.63617	2.45514	65.6348	12.7863	44.1186	19.9651	1.7206	95.7084	1.05234	1.18064	7.78427	1.28303	5.08612	1.40302	2.13156	1.75607	3.30132	1.27573	11.3089	1.95899	0.6142	3.26489	0.81222	0.893896	17.3771
SL000539	4272-46_2	Glucose-6-phosphate isomerase	0.28214	0.672629	0.44364	0.377389	0.0842183	0.104134	0.0819232	0.0946809	0.190187	10.6226	0.447491	1.00943	0.116372	0.100915	0.150304	0.329943	0.339159	0.221415	0.0656911	0.622921	0.497895	0.183336	4.57769	0.122005	0.390032	0.765705	0.233431	0.343952	0.07464	0.259911	0.0431644	0.82808
SL005358	4276-10_2	Phosphatidylethanolamine-binding protein 1	1088.26	1876.13	2595.03	2693.74	219.449	529.899	435.66	510.598	522.778	4592.06	276.108	4928.04	1095.92	477.607	929.195	1106.57	429.368	338.998	113.874	368.885	325.929	249.064	232.332	277.371	235.23	7104.37	546.262	37.6832	211.316	471.026	392.507	7027.66
SL004901	4278-14_3	Protein disulfide-isomerase	0.23235	0.347341	0.266669	0.325927	0.0866713	0.105345	0.0874774	0.0904255	0.246046	3.72667	0.859183	1.80351	0.11419	0.13203	0.163187	0.196229	0.361158	0.41027	0.180651	0.789889	0.340352	0.238558	1.53673	0.14832	0.674431	0.538518	0.084676	0.560969	0.0424012	0.367124	0.044734	0.878266
SL008865	4280-47_2	Proteasome subunit alpha type-2	131.855	100.969	119.834	262.692	39.9849	1.97492	30.4734	20.9585	3.87822	306.955	11.957	134.617	38.2653	7.29614	270.811	15.9362	8.47714	35.1725	3.79366	8.20072	3.30691	11.7402	18.086	6.11702	1.57638	16.9212	2.97053	0.618294	4.79378	0.69851	1.81604	24.6667
SL005034	4282-3_2	GTP-binding nuclear protein Ran	0.354749	0.394205	0.623035	0.320209	0.0883066	0.171943	0.0853946	0.0968085	0.254026	6.02874	1.14558	1.50741	0.114917	0.0916643	0.201837	0.208385	0.368491	0.607807	0.133435	0.719249	0.439931	0.357837	0.595736	0.143536	0.674431	1.00972	0.102984	0.700188	0.0448541	0.315142	0.0455188	1.1292
SL011535	4284-18_3	RNA-binding protein 39	26.9651	13.0501	4.59882	16.9863	2.28698	0.524304	4.18017	1.00532	2.72779	41.9431	19.624	8.51955	0.352025	0.512143	2.57772	0.876954	0.335492	2.30967	0.856038	3.0825	0.818925	1.43798	13.7723	4.34674	1.00758	2.91136	0.40736	0.610105	1.29551	0.425604	0.0502277	2.32113
SL011202	4292-5_3	Alpha-soluble NSF attachment protein	32.2552	8.12393	0.673945	0.566084	0.116924	4.03581	0.0888659	0.237234	1.37254	1247.12	12.3567	16.5815	0.18474	0.985602	7.87487	0.573059	0.370325	0.514465	0.258659	1.57978	0.42061	0.755434	2.77424	0.499983	1.34886	5.32628	0.770094	0.999098	0.387217	0.857705	0.0478733	3.47543
SL006088	4294-16_2	Sphingosine kinase 1	0.630665	0.341828	0.378185	0.55846	0.0858536	0.136828	0.0853946	0.087234	0.202157	6.72039	0.715986	1.91118	0.254564	0.11437	0.664559	0.243116	0.348325	0.321269	0.119065	0.648608	0.558831	0.33354	1.39321	0.124398	0.568797	1.21166	0.145322	0.397183	0.0606231	0.386617	0.044734	0.991186
SL005115	4297-62_3	Spondin-1	6.54107	3.80422	3.20972	2.32152	0.597705	1.05224	0.772022	0.955319	0.72218	79.3543	1.42601	11.5882	1.27791	0.390204	8.09066	1.63756	1.01931	0.751076	0.351037	1.70179	0.532078	0.777523	5.97361	0.734425	1.21885	5.47773	1.10994	0.925394	0.502857	0.994158	0.307644	9.7864
SL000057	4301-58_2	Thymidine kinase, cytosolic	0.894133	0.474149	0.472731	0.756685	0.0940302	0.156201	0.0798404	0.193617	0.208807	8.81084	0.775652	2.08615	0.143283	0.132871	0.546463	0.364674	0.342825	0.356001	0.156016	0.828421	1.30047	0.331331	3.86552	0.20095	0.641928	1.26215	0.191093	0.511833	0.0819989	0.396364	0.0423796	1.07901
SL006698	4304-18_2	Ligand-dependent nuclear receptor corepressor-like protein	0.51449	0.430042	0.586671	0.537494	0.0874889	0.0944473	0.0916429	0.194681	0.254026	5.04288	0.841284	2.38225	0.143283	0.12278	0.327449	0.290003	0.351992	0.303903	0.145752	0.918327	0.633144	0.287153	3.57713	0.181812	1.10509	0.925577	0.148755	0.622389	0.0676316	0.451595	0.0431644	1.54324
SL003655	4306-4_2	Transketolase	3.82341	33.2125	0.242426	0.320209	8.68675	11.0019	0.17426	0.608511	98.0169	456.961	9.54648	3.62047	0.117827	0.692949	0.647382	0.19102	0.370325	6.40368	0.193994	1.36786	1.01511	2.51149	6.55175	5.11466	0.682557	5.69651	1.42004	1.46998	2.09833	4.82459	0.0470884	20.037
SL004812	4309-59_3	Triosephosphate isomerase	2.41686	7.25558	2.51638	4.85841	0.727712	2.18924	0.200643	0.68617	12.2478	121.535	2.96538	5.39706	0.392028	0.613058	1.21746	2.05607	0.364825	1.60201	0.336667	2.055	1.11915	1.17954	38.4169	1.10762	2.0558	4.93922	0.77696	1.50274	0.866946	1.52048	0.133417	7.36489
SL011809	4314-12_2	dCTP pyrophosphatase 1	56.4881	71.6405	53.8356	84.9679	37.8754	4.44024	37.8694	12.5968	11.0881	320.731	19.0751	27.4025	86.4425	3.30076	94.0497	1.90499	5.29088	17.4245	4.46289	9.53647	1.99604	5.97279	7.20977	9.17911	5.13543	50.4692	5.55086	0.786176	6.41834	4.12933	5.02198	40.8394
SL004940	4318-12_3	Tyrosine-protein phosphatase non-receptor type 6	3.74872	2.63263	1.8182	2.78468	0.179066	0.702301	0.852557	0.548936	0.909707	34.9491	10.9725	9.30018	0.277111	0.452435	13.7249	1.6775	0.361158	0.920393	0.290478	5.65124	0.972009	0.947606	30.3189	3.51184	2.0558	3.46671	0.567558	0.97453	0.458353	0.792727	0.131848	4.04003
SL013489	4322-28_3	Protein amnionless	0.244798	0.344585	0.276366	0.318303	0.0907596	0.104134	0.0867831	0.106383	0.226097	2.92146	0.584722	1.58816	0.111281	0.109324	0.185733	0.262218	0.353825	0.262659	0.120092	0.642187	0.417637	0.218678	1.67754	0.181812	0.650054	0.807776	0.102984	0.442224	0.0476575	0.412608	0.0478733	1.45541
SL008516	4324-33_2	Cystatin-SA	5.21128	104.519	14.1019	237.978	22.0415	1.43851	4.42871	1.47979	5.2348	17.8488	4.15869	46.7566	2.67219	1.94682	4.88059	14.1632	17.8526	1.1722	1.74595	2.99901	1.93807	7.85696	3.68003	1.15546	13.0823	29.7699	2.6261	0.823028	1.17847	5.5101	4.7991	34.817
SL013490	4328-2_2	Brother of CDO	1.56836	7.2666	0.484852	1.94603	0.0866713	3.45217	0.0847003	0.756383	3.37948	5.26482	2.24342	28.3178	1.46192	2.40598	0.270548	2.47978	0.355658	0.277855	0.741078	1.02108	0.431013	0.346793	1.21314	0.169851	1.93391	54.0453	2.67416	0.515928	0.192382	2.1865	1.99184	29.6227
SL013488	4332-6_2	C-type lectin domain family 1 member B	0.545608	0.496202	0.489701	1.28465	0.217496	0.0980799	0.0930315	0.123404	0.232747	7.64948	0.656321	1.8708	0.113463	0.13203	0.411189	0.319524	0.337325	0.371196	0.105722	0.725671	0.436958	0.289362	2.17579	0.17942	0.763813	0.833019	0.162486	0.446319	0.092862	0.396364	0.0470884	1.27976
SL000572	4336-2_1	Serum amyloid A-1 protein	52.3037	2.1888	1.92729	1.17791	0.135731	0.186473	0.699125	0.194681	0.206147	18.4062	0.704053	1.88426	0.11419	0.137076	0.523918	0.73803	0.344659	0.269172	0.108801	0.539437	0.671786	0.269482	2.99358	0.14832	0.438786	0.908749	0.148755	0.495455	0.172758	0.298897	0.044734	1.40523
SL000051	4337-49_2	C-reactive protein	5.65524	3.64433	9.90311	52.6382	16.5027	0.278499	5.33056	1.80319	0.424264	26.1177	1.33054	4.29342	0.696777	0.420479	2.29429	1.40834	0.896479	0.642539	0.284319	1.25869	0.677731	0.523503	10.1194	0.38037	1.47887	3.70231	0.360445	0.85988	0.263167	0.724501	0.701618	18.9956
SL002922	4342-10_3	Intercellular adhesion molecule 1	136.047	63.9329	222.428	258.426	90.4382	19.3302	33.299	15.8181	12.1454	529.146	13.377	228.171	38.5322	9.72146	79.4723	31.9836	91.4024	11.7524	7.36459	16.1831	4.64008	21.0351	10.5527	9.47336	27.9848	274.307	23.8958	7.05511	17.7626	14.9676	11.8663	137.486
SL007752	4355-13_1	Death-associated protein kinase 2	2.91475	3.85108	5.87399	7.83369	0.278002	0.77132	0.379069	1.38404	1.68509	32.9722	2.81025	6.78334	0.476398	0.467572	4.77538	2.64302	0.373991	1.34152	0.308954	2.03573	9.24301	1.06909	13.9213	1.80137	1.46262	2.57479	0.585867	0.843501	0.3315	0.747243	0.069063	3.34996
SL013570	4359-87_1	Dual specificity tyrosine-phosphorylation-regulated kinase 3	7.37297	12.893	14.6207	21.5893	0.432539	2.08753	0.543609	1.4	1.06398	37.9171	2.58352	9.16559	0.553494	0.865345	3.62663	3.32027	0.43999	1.09188	0.426992	1.644	4.31905	0.865878	15.2685	0.578928	1.94204	4.15668	0.835318	1.00319	0.378807	0.834963	0.114582	5.38252
SL003869	4374-45_2	Growth/differentiation factor 15	2710.36	4444.41	2397.45	3975.82	1449.88	978.793	1253.28	686.463	728.981	1803.38	280.613	7856.43	1104.96	395.171	601.402	2310.05	2487.74	265.243	425.99	349.471	619.255	1155.65	506.329	766.608	325.75	5159.13	460.118	45.2051	168.381	225.505	561.899	9517.03
SL007003	4389-2_1	Desert hedgehog protein N-product	1.614	6.03437	6.28126	2.92953	0.587075	0.438332	0.651915	0.891489	0.571892	15.5777	1.93913	7.25441	3.29914	0.39525	0.970536	1.20516	0.395991	0.848759	0.361301	2.13848	0.604905	0.706839	6.53956	0.648303	2.57584	4.8719	0.751786	1.29391	0.486737	0.951922	0.237012	5.21941
SL005161	4392-54_2	Fibroblast growth factor 12	0.510341	0.727763	0.673945	0.684256	0.0940302	0.16831	0.0853946	0.268085	0.258016	6.69458	1.4976	3.72815	0.116372	0.229581	0.281284	0.625155	0.355658	0.549197	0.215549	1.5862	0.713401	0.512458	2.78371	0.564574	1.73889	1.53982	0.273481	1.04414	0.102674	0.981162	0.0572909	2.76027
SL004334	4393-3_1	Fibroblast growth factor 16	2.58904	19.2526	14.6765	2.2224	1.27881	3.62532	1.94533	2.61915	1.36589	38.3403	1.96299	12.1939	12.846	1.01672	2.24061	3.07368	0.923979	0.866125	0.356169	1.9394	0.719346	0.925518	23.4057	0.801408	1.77952	11.494	1.46581	0.831217	1.4914	0.685514	0.135772	8.79521
SL014308	4394-71_2	Fibroblast growth factor 8 isoform A	0.435657	2.64641	2.28123	0.487938	0.202778	0.161045	0.216611	0.356383	0.309886	12.0213	1.03221	2.42262	1.72521	0.21108	0.288799	0.705036	4.70606	0.403757	0.179624	0.777046	0.502353	0.377717	5.87342	0.196166	0.983207	1.44727	0.287212	0.524117	0.175211	0.412608	0.0463036	1.78163
SL004348	4396-54_1	Interferon lambda-1	0.771735	2.08956	1.35274	0.585144	0.244478	0.274866	0.232579	0.431915	0.508053	6.44167	1.75417	5.11442	0.901882	0.301063	0.430514	0.732821	0.348325	0.670758	0.317165	1.9972	0.613822	0.644991	2.66863	0.638734	2.1533	2.88612	0.36159	1.28982	0.19098	1.04289	0.134202	4.02748
SL004349	4397-26_2	Interferon lambda-2	0.634814	0.474149	0.501822	1.08833	0.0842183	0.117454	0.0860888	0.165957	0.269986	16.3519	0.835317	1.95156	0.110553	0.197625	0.391865	0.632101	0.350159	0.338635	0.128303	0.809155	0.5514	0.340166	10.7585	0.186597	0.780065	1.45568	0.160198	0.597821	0.136314	0.445097	0.0455188	1.61852
SL005202	4407-10_1	Hepatocyte growth factor-like protein	1416.29	668.45	280.247	19.5671	100.042	49.5631	87.9418	190.229	11.2197	7379.86	7.93551	1420.75	705.499	14.7916	1170.31	1680.06	886.535	7.3588	23.2239	4.74576	4.00396	23.1843	68.6952	44.2545	20.6717	738.4	148.253	3.81623	38.2756	3.99937	77.2729	57.2379
SL001888	4413-3_2	Antileukoproteinase	329.848	119.386	198.203	287.069	54.2521	39.743	49.3615	99.4234	26.5464	854.672	292.128	298.871	18.4239	24.0413	41.2403	113.981	127.238	49.4559	103.199	92.0831	387.707	61.7159	155.612	39.9245	18.1284	222.189	56.1539	9.03283	16.651	18.8533	59.5559	718.673
SL004484	4414-69_2	Pulmonary surfactant-associated protein D	5490.02	2904.52	3230.94	4963.55	48.226	350.383	1203.09	1211.02	152.578	9513.82	7575.04	12276.1	1151.43	68.4707	2501.06	394.985	156.614	151.528	3.50832	966.85	8.56379	482.809	55.3385	533.403	9.13326	1253.05	265.962	10.6379	135.117	19.1619	55.482	761.181
SL009988	4420-7_2	Disintegrin and metalloproteinase domain-containing protein 12	1.07877	1.46655	1.33334	1.51718	0.19869	0.426224	0.181203	0.385106	0.458843	13.6421	1.90333	4.54915	0.245836	0.33386	0.697841	0.963781	0.351992	0.742393	0.315112	2.04215	0.946743	0.686959	8.62464	0.624381	2.23456	2.72625	0.370744	1.31439	0.226373	1.08513	0.134987	3.92711
SL003674	4423-77_2	Bcl-2-like protein 1	2.61186	3.37969	2.04123	3.72624	0.356497	0.237329	0.365878	0.564894	0.337815	20.538	1.21718	4.27997	1.94487	0.280039	2.36192	0.78318	0.373991	0.475392	0.257632	1.13667	0.744613	0.379926	5.12333	0.229657	1.07259	2.09517	0.445121	0.581442	0.373551	0.438599	0.139696	2.03256
SL013988	4428-1_2	Carbohydrate sulfotransferase 2	0.502042	0.460365	0.402427	1.18935	0.0866713	0.165888	0.0833118	0.253191	0.296586	26.3551	0.745819	1.50741	0.112735	0.197625	0.286652	1.07839	0.350159	0.269172	0.0995631	0.783468	0.897697	0.355628	15.4106	0.157889	0.90195	1.47251	0.146467	0.421751	0.18257	0.344381	0.044734	1.60597
SL014130	4429-51_2	Carbohydrate sulfotransferase 6	0.856791	0.581659	0.833946	1.744	0.105477	0.145304	0.197171	0.341489	0.340475	21.7922	1.05011	2.53029	0.106189	0.237991	0.77192	0.876954	0.328159	0.379879	0.184756	1.01465	0.763934	0.49037	14.123	0.198558	0.983207	1.47251	0.199103	0.618294	0.15769	0.49383	0.044734	1.81927
SL006713	4430-44_3	Collectin-11	4.83164	2.81457	1.76971	2.37488	0.804571	0.544888	0.481125	0.667021	0.438894	126.769	1.67063	5.00675	1.05535	0.533167	7.48086	4.24932	1.5308	0.629514	0.300742	1.50914	0.636116	0.689168	9.15403	0.55979	1.37324	3.57609	0.564125	1.08509	1.72478	0.692012	0.149898	3.97729
SL009045	4435-66_2	Ectonucleotide pyrophosphatase/phosphodiesterase family member 7	0.205381	0.350098	0.438791	0.318303	0.0874889	0.0908147	0.0881716	0.107447	6.46504	2.41046	0.447491	1.23823	0.1251	0.058867	0.184659	0.199702	0.372158	0.191025	0.0892989	0.500905	0.426555	0.205425	2.53053	0.133967	0.625677	0.732047	0.0881088	0.335763	0.0452045	0.415857	0.0455188	0.90336
SL014093	4436-1_2	Ectonucleoside triphosphate diphosphohydrolase 3	2.10775	3.11505	3.0279	4.01977	0.269008	0.60301	0.252018	0.621277	0.590512	57.5466	1.36634	3.98387	1.09099	0.511302	1.7285	2.21583	0.408824	0.575246	0.215549	1.34217	1.23359	0.629529	40.1784	0.32774	1.04009	3.14696	0.532086	0.679714	0.526335	0.542563	0.0455188	3.17431
SL014028	4437-56_3	Ectonucleoside triphosphate diphosphohydrolase 5	5.29841	6.75937	3.83276	6.2822	1.08257	1.22055	0.497788	0.544681	2.32215	48.2919	1.56324	9.60973	0.698231	0.781249	2.88155	1.88762	0.57382	0.609978	0.272002	1.36786	0.96755	0.790776	28.8594	0.741602	1.21885	8.30495	0.727756	1.01138	1.08561	0.69851	0.0517973	5.98476
SL014088	4440-15_2	Fc receptor-like protein 3	0.60577	0.438312	0.584247	0.632794	0.203596	0.117454	0.081229	0.180851	0.275306	7.33462	0.966581	2.3957	0.266201	0.132871	0.580819	0.555693	0.432657	0.358172	0.156016	0.937592	0.616795	0.342375	4.09569	0.267933	0.983207	1.42202	0.177362	0.573253	0.0946141	0.565305	0.0541517	1.51815
SL007024	4449-67_3	Gremlin-1	0.802853	1.29013	1.15637	1.6182	0.13246	1.3598	0.0867831	0.389362	0.575882	29.194	1.67063	3.36475	0.261837	0.436457	0.501372	1.3684	0.348325	0.590441	0.272002	1.70822	0.835274	0.759852	22.6393	0.47606	2.02329	2.54954	0.408505	0.978625	0.332902	0.795976	0.0588606	3.21195
SL009791	4450-26_2	Heterogeneous nuclear ribonucleoprotein A/B	409.525	177.717	41.1591	3.30502	20.7357	16.4907	12.9251	0.890426	21.7439	544.352	80.8766	371.926	2.45981	5.06593	21.5848	0.935996	0.368491	5.08604	0.593273	11.264	1.95145	0.629529	11.7319	5.50221	1.54388	66.3555	6.66767	1.13013	3.43835	0.971416	0.183645	16.2228
SL014096	4452-9_2	Leucine-rich repeat transmembrane neuronal protein 1	0.165964	0.336315	0.235153	0.316397	0.0858536	0.0932365	0.0874774	0.0968085	0.131668	2.83371	0.548923	1.00943	0.112735	0.0655947	0.153525	0.199702	0.357492	0.167147	0.0728761	0.507327	0.532078	0.185545	1.86168	0.129182	0.446912	0.513275	0.0720891	0.364425	0.0402986	0.259911	0.0439492	0.878266
SL014108	4453-83_3	Leucine-rich repeat transmembrane neuronal protein 3	0.379644	0.341828	0.324851	0.352611	0.0964831	0.102923	0.0874774	0.139362	0.250036	6.50877	0.912882	2.44954	0.114917	0.134553	0.236192	0.319524	0.359325	0.371196	0.162175	0.96328	0.511271	0.366673	3.63264	0.25358	1.28386	0.967649	0.13388	0.642862	0.0553668	0.503577	0.0643542	1.75653
SL006523	4455-89_2	Lactadherin	4.14496	7.09293	12.7492	4.39906	1.0466	2.6421	1.25454	1.94681	2.52962	11.6755	1.92123	14.2127	2.56164	1.8459	0.623763	17.1848	3.62808	1.424	0.399279	3.19809	2.84172	2.05646	5.84363	2.34681	5.16793	59.7334	2.51968	1.67062	1.22052	3.46331	2.29713	65.0545
SL014069	4459-68_2	Proprotein convertase subtilisin/kexin type 7	0.757213	0.78841	0.7394	1.13598	0.139001	0.214323	0.107611	0.25	0.352445	16.4655	1.19331	2.86677	0.164375	0.223695	0.593702	0.816175	0.348325	0.401587	0.18373	1.15594	0.891752	0.404224	9.85538	0.277503	1.12947	1.75018	0.29751	0.66743	0.137716	0.578301	0.044734	1.91964
SL006998	4460-8_2	3-phosphoinositide-dependent protein kinase 1	0.719871	0.369395	0.256972	0.306867	0.0866713	0.0908147	0.084006	0.0829787	0.476133	3.40149	1.00835	3.24362	0.110553	0.097551	0.151378	0.182337	0.342825	0.230098	0.0800611	0.783468	0.453307	0.269482	1.64234	0.294248	0.438786	0.597418	0.0778104	0.384899	0.0508113	0.311893	0.0439492	0.840627
SL001753	4464-10_2	Sialoadhesin	0.317407	0.330801	0.26182	0.306867	0.0842183	0.0992908	0.0819232	0.0851064	0.144968	2.09044	0.638421	1.79005	0.111281	0.0714814	0.16104	0.166708	0.346492	0.253976	0.128303	0.642187	0.341838	0.267274	0.660726	0.138751	0.812567	0.513275	0.0858203	0.520023	0.0395978	0.370373	0.0431644	0.953546
SL005488	4467-49_2	SPARC-like protein 1	18.644	13.9791	2.26668	3.51849	1.23875	2.23283	0.748417	0.338298	1.6545	26.4325	5.02384	148.776	0.680048	3.35626	2.28033	0.510543	0.392324	2.01445	0.638436	3.90449	5.0488	1.38055	1.67619	3.9281	1.98266	10.5768	3.0758	2.41176	0.188177	2.84927	0.151468	55.4061
SL014029	4468-21_2	Sphingosine kinase 2	1.27378	0.501715	1.69456	1.45428	0.151266	0.221588	0.118719	0.497872	0.307226	11.3503	1.66467	2.89369	0.294566	0.163987	0.964094	1.12007	0.740649	0.460197	0.191941	1.01465	1.11915	0.499205	4.31097	0.330132	0.934453	1.26215	0.224277	0.560969	0.128956	0.458092	0.0455188	1.6938
SL007502	4469-78_2	Carbohydrate sulfotransferase 15	0.3506	0.355611	0.88728	6.13734	0.0940302	0.144093	0.0895602	0.107447	0.311216	10.1167	0.787585	2.03231	0.933157	0.119416	0.296314	0.317787	0.361158	0.29305	0.141647	0.699983	0.454793	0.39097	3.74502	0.153105	0.641928	1.80067	0.131591	0.663336	0.147178	0.448346	0.0455188	2.45915
SL008945	4471-50_2	Protein-glutamine gamma-glutamyltransferase E	0.632739	0.352855	0.555156	0.320209	0.249384	0.314824	0.0847003	0.343617	3.12945	12.4807	1.63483	5.62587	0.664775	0.380954	0.499225	0.380303	0.931312	39.5769	0.25558	1.20089	1.10577	6.17601	14.934	0.736817	4.42849	1.8175	1.83427	1.27344	0.103024	0.549061	0.0463036	1.30485
SL004908	4472-5_2	Tropomyosin beta chain	5.19884	1.99583	2.59638	3.51849	0.354044	0.458917	0.363795	0.511702	0.381705	42.9909	1.605	4.89908	1.06189	0.432252	3.81558	1.52468	0.850647	0.603465	0.261738	1.46419	2.23087	0.56768	10.9439	0.315779	1.34886	2.21297	0.609896	0.855785	0.400533	0.578301	0.0580757	2.39641
SL004070	4474-19_2	Ubiquitin	2027.14	2961.71	3076.09	2155.3	948.614	712.471	778.873	1020.39	947.368	4173.7	3429.7	11511.9	1413.73	595.199	1309.49	2374.85	1939.41	1460.75	1160.69	2136.51	1891.99	1701.01	1421.69	1654.34	5757.82	7393.46	998.741	565.244	388.017	1267.46	755.985	9600.51
SL010519	4476-22_2	Tyrosine-protein kinase ZAP-70	20.0381	11.1177	10.6789	17.013	0.898601	2.18319	1.25245	2.44149	1.38451	201.189	4.49878	12.2073	3.05767	1.20173	15.3504	5.83304	2.45661	1.55642	0.712338	3.54487	9.54026	1.38055	58.2197	0.825331	3.14464	7.94314	2.078	1.49455	1.68238	1.12411	0.198556	9.98714
SL000308	4479-14_2	Plasma protease C1 inhibitor	103.147	189.533	370.24	95.9655	21.0963	9.64331	9.38646	50.9277	397.563	7100.88	1136.9	135.088	54.9115	19.5951	852.991	185.515	57.2298	559.032	271.74	1157.61	1482.49	2732.91	253.594	1364.89	18.4372	76.6883	10.557	9.40545	15.3664	4.73037	2.07111	60.0107
SL000314	4480-59_2	Complement C3b	0.717796	0.339071	0.26182	2.83614	0.0899419	0.0908147	0.0853946	0.1	0.159598	3011.5	0.507157	1.4132	1.53247	0.059708	2.03555	0.621682	14.2392	0.273513	0.0903253	0.533015	0.321031	0.201007	0.365566	0.150713	0.422535	0.673147	0.106417	0.405372	0.871852	0.292399	0.0439492	0.928453
SL000316	4481-34_2	Complement C4	2897.41	1234.05	3388.31	3181.91	866.212	173.341	857.216	601.554	159.478	6968.64	338.041	6168.47	1465.02	78.7943	1707.53	2974.23	2840.68	407.756	220.217	213.193	350.218	261.966	154.767	106.018	7.38624	1167.89	537.588	12.1079	597.994	13.3139	94.2938	405.809
SL000321	4482-66_2	Complement C5b-C6 complex	1.0601	0.760843	1.60971	2.67794	0.992632	0.552154	0.466546	0.557447	0.70489	176.934	1.32457	3.91657	0.865516	0.715654	1.57712	153.502	4.66389	0.857442	0.456759	1.30364	0.664355	0.505832	1.91448	0.4019	1.43012	2.42333	0.298655	0.85169	0.227775	0.724501	0.131063	3.26213
SL001691	4487-1_1	Fibroblast growth factor 7	1.53517	10.8227	10.5722	2.94669	0.6762	3.62048	1.24968	2.99468	1.67844	18.9172	1.8914	9.87891	5.70004	1.77862	0.992008	1.41875	0.86898	0.655563	0.40749	1.65684	0.564776	0.722301	12.8219	0.488022	1.56826	40.0607	1.3777	0.847596	0.960509	1.19559	0.175797	37.9035
SL005187	4490-65_2	Interleukin-3 receptor subunit alpha	1.7364	6.57468	5.7552	1.79355	0.62387	0.618751	0.696348	1.11702	0.747449	19.4386	2.60142	7.81969	3.67372	0.482709	1.22498	1.88936	0.447323	1.13095	0.446495	2.78067	0.792173	1.0205	9.53585	0.892314	2.77898	6.30234	0.764373	1.74433	0.516173	1.28656	0.252708	7.528
SL005188	4491-4_2	Interleukin-5 receptor subunit alpha	0.697051	1.10267	0.940613	0.922507	2.13162	1.08009	0.937257	0.241489	1.26215	20.0425	1.05608	4.42801	0.149102	1.92075	0.489562	0.616472	0.350159	1.18305	0.742105	0.873374	1.21724	0.346793	7.25986	0.239226	1.17822	3.11331	0.242585	0.520023	0.119494	0.422355	0.170303	1.64361
SL000470	4493-92_1	Interleukin-11	4.44992	0.849057	0.780612	0.688068	0.126736	0.209479	0.107611	0.318085	0.412294	10.1683	1.15751	2.67834	0.264746	0.275834	0.344626	0.606053	0.340992	0.527489	0.209391	1.14951	0.488977	0.525712	5.83822	0.382762	1.33261	1.53141	0.24373	0.79027	0.135964	0.620536	0.0533669	2.92337
SL017189	4495-33_2	Kininogen-1	4955.17	6331.6	5258.41	4738.92	1726.24	2932.18	1626.69	2529.44	2870.82	9041.94	10196.9	34489.7	1949.72	1903.55	2277.74	3453.02	4470.21	5085.82	2575.26	13589	2858.4	5000.82	3048.51	5162.61	9839.16	21280.5	3470.36	3966.46	899.472	6764.38	1837.5	32248.2
SL000522	4496-60_2	Macrophage metalloelastase	7.77958	27.3903	6.19156	3.0153	2.90512	0.486767	1.38159	3.59787	2.54026	1727.24	10.5131	8.00811	17.9933	0.321246	37.8488	26.3833	0.628819	10.7517	1.73671	1.25869	4.39188	1.01387	2.12163	0.547828	1.21885	2.89453	0.299799	0.659241	0.0574693	0.519821	0.105164	2.23331
SL003764	4498-62_2	Neural cell adhesion molecule 1, 120 kDa isoform	24.849	154.906	49.5446	174.329	29.3963	5.80488	14.0235	6.87021	7.92935	647.852	6.70044	116.892	9.34176	4.76991	18.0655	12.7549	18.6647	7.23507	6.32893	11.052	3.57592	11.0687	8.77493	8.70545	27.4729	112.407	8.83835	4.1479	8.21216	8.94417	11.2714	107.236
SL000535	4499-21_1	Platelet-derived growth factor subunit A	5.68636	13.9019	18.742	4.52677	2.06458	7.25186	3.57269	6.20106	4.60838	38.6139	4.69567	42.5036	7.48999	3.63882	3.72969	13.4374	3.11109	3.50357	1.60327	9.54289	6.16498	9.24634	28.6698	5.93281	3.59967	108.781	4.13425	2.01458	2.75012	5.84474	1.12855	51.7048
SL004363	4500-50_2	Stem cell growth factor-alpha	12.3789	5.94064	1.94668	1.53815	2.83153	1.68794	1.45448	0.381915	0.631741	78.6523	1.38424	6.48724	1.98414	0.53569	1.32268	0.69288	0.350159	0.866125	0.470102	1.19447	0.72975	0.550009	6.80494	0.4019	1.11322	7.08487	2.59063	0.85169	4.04563	0.666021	0.0910377	7.23943
SL012740	4533-76_2	A disintegrin and metalloproteinase with thrombospondin motifs 15	1.25925	4.32798	7.84249	2.68938	0.318885	0.840339	0.629004	0.92234	1.0068	20.0321	2.07039	5.93542	0.991343	0.578578	0.969462	8.31977	0.71315	1.83427	0.686678	2.98617	3.23111	2.11831	12.9789	1.64109	1.39762	8.77615	0.414226	0.769797	0.431721	0.922682	0.332758	4.40388
SL012822	4534-10_2	Brain-specific serine protease 4	299.871	279.221	173.267	78.922	87.2813	62.7748	95.6759	58.2723	18.7168	96.7489	59.4507	723.812	210.368	10.3942	85.2547	19.3173	17.4419	30.5922	9.85059	22.072	5.72356	23.8382	17.8707	16.71	2.85211	306.576	13.1294	2.65334	11.1823	9.42501	24.4813	576.971
SL008644	4535-50_2	ADP-ribosyl cyclase/cyclic ADP-ribose hydrolase 2	6.92072	6.45614	7.90067	15.7284	1.55845	0.131984	0.754666	0.875532	4.88635	471.692	1.46777	4.6972	0.805876	0.575215	13.4941	2.86356	2.40528	0.484075	0.257632	1.21373	0.557345	3.51432	3.24406	0.342094	1.19447	2.45699	0.188805	0.593726	0.201493	0.649776	1.58923	3.08648
SL009768	4540-11_2	Chromobox protein homolog 5	1.29037	0.78841	0.67152	0.962533	0.134913	0.222799	0.107611	0.241489	0.324515	13.3685	1.19331	2.86677	0.16583	0.183329	1.10044	0.665096	0.339159	0.408099	0.171413	1.05319	0.879862	0.373299	5.80301	0.4019	0.861322	1.47251	0.258605	0.6142	0.123349	0.539314	0.0486581	2.19567
SL014092	4541-49_2	Cell adhesion molecule-related/down-regulated by oncogenes	17.6648	3.96135	2.21577	2.88951	1.65738	2.15534	1.97379	0.934043	1.95374	78.993	1.53937	19.0983	3.85991	1.20005	24.9365	1.38923	2.03862	1.335	0.692836	2.34398	0.873917	3.67998	11.0225	1.30618	1.61701	25.0158	3.7246	1.2284	9.8658	1.35153	0.75263	14.0523
SL001896	4542-24_2	Clusterin	49.8184	50.3645	12.9698	11.0815	6.23461	7.89967	12.619	3.76915	2.41126	281.58	1.42004	58.6948	3.05185	4.80523	17.6994	2.13247	3.13676	0.829222	0.429045	1.72106	1.34803	0.817283	14.0594	0.96169	9.06825	160.52	8.3589	0.855785	19.9289	1.82587	3.92247	128.616
SL014048	4543-65_2	Collagen alpha-1(XXIII) chain	1.59533	3.2391	2.24244	3.83298	0.182337	1.11278	0.147184	1.34468	0.68095	55.8329	1.87946	8.02157	1.05171	0.539054	1.61684	2.66386	0.59032	0.742393	0.627145	1.3807	1.93659	1.23034	8.93605	0.502375	1.25135	6.18454	2.15237	0.700188	0.520728	0.883696	0.506986	5.70873
SL004708	4544-4_3	Connective tissue-activating peptide III	308.441	84.9498	50.1386	200.655	134.569	14.8234	62.304	17.1883	10.2874	4346.67	19.9283	189.812	45.0578	7.13132	735.826	341.632	54.5661	235.658	5.1198	63.7563	6.3359	10.4435	8.64359	26.1235	10.2871	85.0353	43.0658	1.70748	27.538	6.2411	4.75122	116.947
SL006197	4545-53_3	Mitochondrial import inner membrane translocase subunit TIM14	0.709498	1.48034	0.87031	1.31133	0.143907	0.187684	0.32075	0.221277	0.393674	18.303	1.12768	3.29746	0.751326	0.199307	0.763331	0.65294	0.353825	0.527489	0.196047	1.22015	0.57518	0.426312	13.8983	0.27511	1.37324	1.8175	0.365022	0.761608	0.253706	0.55231	0.0572909	2.24585
SL008822	4546-27_3	Adhesion G protein-coupled receptor E2	74.7794	516.952	178.22	546.408	220.977	63.1756	74.2794	26.8862	62.3482	963.205	61.7777	627.123	20.2807	45.3537	70.803	105.215	201.911	41.8258	47.0636	77.0303	18.2259	131.675	33.1324	59.3855	191.766	1034.33	41.1205	22.4961	31.4122	82.8595	137.352	712.186
SL014071	4547-59_2	Leucine-rich repeat transmembrane protein FLRT1	1.60985	6.84759	9.77705	5.7447	9.06696	7.80401	3.88025	1.04043	8.1847	71.7513	4.15869	9.21942	2.75438	3.95082	2.12466	3.33763	0.42899	6.64246	5.14033	1.09814	0.744613	0.508041	11.0468	0.370801	1.05634	3.35732	0.445121	0.663336	0.386867	0.58155	0.0627846	3.24959
SL005575	4548-4_2	Galactoside 3(4)-L-fucosyltransferase	0.493744	0.396962	0.848492	2.65697	0.0801301	1.16364	0.0770634	0.544681	0.363085	13.7815	0.733886	2.53029	0.192014	0.285084	0.301682	0.534855	0.331826	0.449343	0.106748	0.802733	0.514243	0.326913	9.2461	0.150713	0.755688	2.12041	0.278058	0.507739	0.105477	0.34763	0.107519	3.43779
SL014008	4549-78_2	Alpha-(1,3)-fucosyltransferase 5	0.323631	26.3759	0.632732	2.11376	0.0891242	2.78256	0.084006	0.611702	0.875127	2.4724	0.769685	11.669	0.112008	0.99317	0.159967	0.182337	0.350159	0.905198	0.110854	0.892639	0.410206	0.242976	2.21641	0.416254	0.715059	2.01103	0.246018	0.462697	0.0402986	0.542563	0.0439492	3.764
SL014094	4551-72_3	Adhesion G-protein coupled receptor G5	3.39812	2.33215	3.537	4.29995	0.445621	0.313614	0.479737	0.41383	0.404314	30.7166	1.13961	4.48185	0.946976	0.283403	2.1719	1.68618	0.560987	0.52966	0.243263	0.995389	0.530592	0.402015	13.3093	0.22248	1.1701	2.95343	0.417659	0.655146	0.535796	0.562057	0.0761263	2.02001
SL014009	4553-65_3	Hepatoma-derived growth factor-related protein 2	99.7799	22.489	8.51401	2.33295	0.953384	0.502508	3.75389	0.410638	0.551942	41.4321	5.57872	11.2787	7.94602	0.485232	8.24419	0.727611	0.342825	0.566563	0.227866	2.01004	0.593015	0.611858	11.2567	0.832508	1.39762	4.77093	0.814721	0.847596	1.77419	0.659523	0.16167	4.52935
SL013548	4556-10_2	Interleukin-34	3.43339	5.80832	3.02548	1.37804	0.422727	1.99066	0.196477	0.615957	2.10935	16.4293	1.88543	22.0324	0.360026	1.18491	1.94751	0.531382	0.458323	0.831393	0.821139	1.90087	1.11618	1.80686	7.15019	0.590889	1.5195	17.8889	1.88004	0.716566	0.659145	1.29955	0.421442	6.38625
SL014111	4557-61_2	Kin of IRRE-like protein 3	0.383793	1.73671	0.686066	0.609922	0.110383	0.255492	0.147184	0.181915	0.69159	5.29063	1.34247	4.32034	0.191286	0.232104	0.273768	0.279583	0.443656	0.392904	0.184756	0.93117	0.558831	0.538965	2.40055	0.332525	1.12947	2.17931	0.306665	0.601916	0.0830502	0.529568	0.189139	3.03629
SL013969	4559-64_2	Kynureninase	0.939773	1.61266	1.45698	1.00256	0.479963	1.41187	0.585959	0.257447	1.11319	15.5209	1.10978	4.58952	0.903337	0.776203	0.622689	0.744976	0.364825	1.21127	0.647674	0.789889	0.594501	0.320287	5.82197	0.167458	0.861322	1.33788	0.234575	0.515928	0.122298	0.497079	0.0494429	1.80672
SL004299	4561-65_2	Baculoviral IAP repeat-containing protein 7 Isoform beta	0.188785	0.352855	0.240002	0.320209	0.0964831	0.0944473	0.0881716	0.0904255	0.136988	2.44143	0.560856	1.10364	0.152738	0.0798909	0.153525	0.178864	0.359325	0.197537	0.0769818	0.610077	0.413178	0.223096	2.03363	0.141144	0.503792	0.572175	0.0766661	0.421751	0.0508113	0.285902	0.0455188	0.878266
SL012457	4562-1_2	Neurexophilin-1	26.1601	10.5884	16.5165	34.9962	2.26572	4.27556	4.04895	6.58723	3.52445	107.48	5.65629	36.0836	37.5343	1.65416	19.7618	12.8226	11.2197	1.73225	1.34769	2.64581	3.34853	1.53738	14.8704	1.32053	2.11268	20.6404	2.86983	1.2243	1.51418	0.945425	3.81024	21.0408
SL012108	4563-61_2	1-phosphatidylinositol 4,5-bisphosphate phosphodiesterase gamma-1	0.79248	0.565119	0.618187	0.640418	0.0883066	0.101713	0.0833118	0.15	0.208807	7.42753	1.06801	2.26111	0.160011	0.12278	0.540022	0.345572	0.355658	0.375538	0.128303	0.886217	0.857568	0.320287	2.19339	0.203342	0.942578	0.849848	0.136168	0.540496	0.0665803	0.415857	0.0431644	1.05392
SL006406	4564-2_2	Plexin-C1	31.1723	11.137	28.1626	80.7575	1.34668	0.486767	0.721341	2.24043	2.23703	1030.44	22.4044	9.52898	4.94435	0.330496	35.2184	20.2602	2.21462	2.25106	0.334614	3.35221	1.62447	3.6844	4.80245	2.00232	0.674431	2.62527	0.324973	0.79027	0.255458	0.46459	0.277822	3.1994
SL013989	4566-24_3	R-spondin-2	1.28622	0.860083	1.82304	0.825301	0.0874889	0.190106	0.0860888	0.15	0.267326	14.6228	1.00238	2.35533	0.189104	0.180806	0.558273	0.639047	0.364825	0.427635	0.161149	1.18162	0.466683	0.45061	9.3815	0.27511	1.24323	1.64921	0.184228	0.691998	0.127203	0.61079	0.044734	1.59343
SL014468	4567-82_2	SH2 domain-containing protein 1A	12.2502	25.196	11.0328	19.7767	1.00817	4.85677	0.987245	2.65	2.39131	108.368	7.32096	21.2518	1.22045	2.44719	5.36801	6.48077	1.88462	2.67001	1.06543	8.06586	2.95913	3.16311	140.273	2.1961	8.41007	22.0119	4.31962	4.42633	3.7341	3.52829	0.748706	24.7671
SL014070	4568-17_2	SLIT and NTRK-like protein 5	0.458477	0.504472	0.664248	1.08261	0.0883066	0.192527	0.0860888	0.235106	0.482783	10.9684	1.06205	2.27457	0.147647	0.227058	0.296314	0.678988	0.361158	0.388562	0.158069	1.06603	0.613822	0.479325	5.82197	0.23205	1.09697	4.06413	0.178506	0.691998	0.0774434	0.66927	0.286455	2.69753
SL014091	4569-52_2	VPS10 domain-containing receptor SorCS2	0.529012	0.438312	0.385458	0.55846	0.0858536	0.0968691	0.0826175	0.145745	0.289936	3.4944	0.710019	1.83043	0.133828	0.107643	0.274842	0.309104	0.348325	0.29522	0.109827	0.886217	0.591529	0.265065	1.54756	0.167458	0.877573	1.8175	0.157909	0.495455	0.0781443	0.412608	0.0769111	1.38013
SL011499	4588-1_2	Pancreatic hormone	1.47501	1.81665	2.23032	4.09601	0.497133	0.810068	0.274929	0.464894	0.484113	19.6347	1.46777	4.67028	0.246563	0.29013	1.10903	1.23121	0.390491	0.599124	0.262765	1.59904	1.97672	0.589769	7.08249	0.499983	1.42199	2.42333	0.389052	0.810744	0.183972	0.718003	0.200911	3.46288
SL000087	4673-13_2	Interleukin-6	89.4797	8.32241	3.30669	12.1394	8.11358	0.295451	2.88259	5.90957	0.450864	2674.24	1.09785	2.01885	3.83227	0.189215	288.358	77.7398	0.766316	0.659905	0.250447	0.828421	1.26777	0.342375	5.5593	4.89936	1.56013	2.06151	0.184228	0.499549	0.159442	0.34763	0.69377	30.7895
SL008085	4693-72_2	3-hydroxyisobutyrate dehydrogenase, mitochondrial	1.1659	0.799437	1.81577	2.55786	0.147178	0.193738	0.133993	0.35	0.317865	11.5568	1.03818	2.73218	0.128736	0.176601	0.703209	0.776234	0.449156	0.403757	0.178598	0.976124	1.2752	0.382135	3.95488	0.251188	1.10509	1.35471	0.217411	0.6142	0.0998705	0.542563	0.0525821	2.14548
SL001726	4697-59_2	Granulocyte-macrophage colony-stimulating factor	2.0787	5.17428	17.1662	31.9733	3.53308	0.509773	1.78426	1.05532	1.67312	24.0995	1.95703	8.70798	5.69786	0.539894	2.85363	3.06673	0.350159	1.05281	0.344879	0.706405	0.576666	0.326913	1.37155	0.265541	0.593174	2.43174	0.332983	0.466792	0.246347	0.412608	0.217392	3.07393
SL000597	4703-87_2	Lymphotoxin-alpha	2.41063	2.991	4.1964	5.60175	0.371215	0.92631	0.395037	0.947872	0.743459	25.8751	2.00476	8.61377	0.386937	0.601284	1.3667	2.1811	0.669151	1.01808	0.520397	2.64581	1.54422	1.14861	15.4539	0.988005	1.95016	5.30945	1.01154	0.929489	0.42296	1.35803	0.359442	7.84167
SL010830	4706-17_2	Protein 4.1	3.95825	47.8807	2.0485	11.8592	0.109566	4.42207	0.15621	0.68617	3.30367	100.873	2.32695	7.71201	0.256746	2.81552	2.69903	1.34756	0.342825	0.805344	0.197073	1.3229	3.43622	0.591978	13.4488	0.449745	0.90195	10.5684	1.27357	0.79027	2.74276	0.500328	0.0596454	5.01867
SL004253	4708-3_2	Estradiol 17-beta-dehydrogenase 1	6.46224	10.536	12.4098	17.9851	0.465245	1.92043	0.52903	1.87128	0.965566	50.723	2.66108	8.16962	0.718597	0.884687	3.62448	4.12776	0.903812	1.08971	0.465997	1.9394	7.3733	1.12432	16.1715	0.748778	2.04767	4.51009	0.908551	1.03186	0.537899	0.847958	0.135772	5.47035
SL005361	4712-28_2	Apolipoprotein D	16.6732	12.1184	13.4183	21.1967	1.52738	2.81768	1.93422	3.09681	0.985516	133.592	3.57396	19.3944	4.12611	1.53811	14.0137	6.72736	4.20924	2.79374	0.63433	3.32653	12.654	1.48878	22.9047	1.04542	2.60022	8.17032	2.14551	1.47817	1.4483	1.06563	0.315493	9.07124
SL000479	4717-55_2	Interleukin-3	4.48726	5.43617	5.43035	7.85846	0.649217	1.00259	0.46238	1.57766	0.901727	39.8372	2.98924	7.99465	1.23136	0.564282	3.87463	2.76284	0.746149	1.65627	0.542978	2.71003	6.9304	1.2436	17.2317	0.913845	2.71398	4.71203	0.925715	1.35943	0.429268	1.15335	0.26291	6.16041
SL007869	4718-5_2	Peptidyl-prolyl cis-trans isomerase B	11.3955	21.7722	19.7117	33.5934	1.25755	4.40996	1.15665	2.67021	1.84069	57.5414	4.50475	17.6851	1.18627	1.507	5.81785	5.1419	1.36214	1.57813	0.723629	3.21093	4.21501	2.041	34.2955	1.13872	3.41278	11.9736	2.0574	1.74433	1.49806	1.48149	0.376708	14.3283
SL003524	4719-58_2	Protein disulfide-isomerase A3	351.919	333.911	25.8935	25.2432	58.2145	40.2745	542.576	8.0766	93.9459	327.678	97.923	2700.09	9.41376	28.5438	292.491	7.5418	6.19836	76.3818	14.45	43.6944	12.0505	11.8329	52.0308	41.7211	3.54279	184.392	14.7016	2.55507	45.084	9.5777	1.52253	135.504
SL006119	4721-54_2	Trefoil factor 3	3011.99	4260.42	4230.68	3478.27	1285.77	1806.02	1131.22	1641.09	1782.25	5808.09	8131.44	20714.1	1262.5	1281.18	1167.88	2808.27	3326.1	2516.71	1558.49	7640.55	1715.84	3385.24	1527.72	3552.89	11829.5	14843	2038.01	3664.14	619.304	4221.32	1418.32	19277
SL004742	4763-31_3	Afamin	2474.49	840.122	375.697	1261.65	321.456	150.554	247.052	197.552	116.853	8476.23	88.3527	1434.13	742.228	39.3576	1641.35	1665.81	1293.74	67.1887	84.0344	214.066	15.133	163.534	95.4681	80.6097	356.181	811.016	772.467	41.8188	677.941	84.0453	63.3928	447.339
SL008590	4769-10_3	Olfactomedin-4	0.311183	0.374908	0.324851	0.522246	0.403103	0.119875	0.0867831	0.147872	0.377715	9.55927	0.900949	1.97847	0.128736	0.13203	0.16104	0.454974	0.355658	0.306074	0.121118	0.937592	0.509785	0.342375	6.14015	0.248795	0.999458	0.900334	0.12587	0.528212	0.0567685	0.425604	0.0455188	1.15429
SL012754	4771-10_3	Acid sphingomyelinase-like phosphodiesterase 3a	26.9505	113.153	129.094	219.374	2.60259	15.8115	3.04435	6.86596	5.13639	401.608	11.4737	40.2021	2.65546	3.98277	14.7685	21.3195	4.1139	4.76477	2.11751	10.4163	4.49591	4.03119	120.737	3.62189	11.4491	28.146	4.18002	6.59241	2.75397	5.18522	1.16701	34.3653
SL016129	4774-62_3	Protein FAM107B	1.94593	2.01237	17.3068	10.3382	0.558457	0.642968	0.541527	0.544681	0.863158	29.3746	2.52385	5.747	4.1312	0.579419	4.02923	3.78392	0.916645	1.39796	0.528608	1.3807	1.57989	0.903429	10.9453	0.452138	1.10509	2.97868	0.424524	0.630578	0.233732	0.490581	1.13169	2.58461
SL005572	4775-34_3	Gelsolin	108.713	857.25	122.028	261.371	208.308	2.24615	17.5864	19.7064	2.66262	257.001	16.1037	138.776	1.80667	8.85696	12.2058	1.64798	39.6101	3.29084	1.60122	6.76222	1.10577	7.13687	2.89745	13.9589	251.035	9.60076	26.5162	3.88993	10.5898	8.01824	27.7955	139.23
SL000347	4785-30_3	Corticosteroid-binding globulin	0.850568	1.40039	1.77941	2.26624	0.144725	0.25307	0.115942	0.388298	0.305896	8.87794	0.984481	2.74564	0.514946	0.199307	0.847072	0.727611	0.361158	0.371196	0.166281	0.809155	1.33763	0.41085	4.38408	0.153105	0.983207	1.54824	0.193382	0.413561	0.128605	0.409359	0.085544	1.45541
SL007871	4786-58_3	UMP-CMP kinase	9.59897	21.5104	21.862	31.6778	0.672111	5.81457	0.777577	2.61702	1.59066	64.7006	3.19807	11.817	1.42628	1.53727	4.64977	5.23567	0.964311	1.97754	0.494736	2.28618	7.22913	1.5197	35.8701	0.8038	2.35645	8.65835	1.7267	1.16698	1.02043	1.04289	0.170303	10.3761
SL016148	4792-51_2	gp41 C34 peptide, HIV	5.4706	3.46514	32.6887	12.2537	0.90596	0.679294	0.93934	1.81277	0.430914	14.1118	4.69567	10.5519	8.25804	0.370862	4.28582	69.4929	5.66853	0.842247	0.534767	1.644	3.34407	1.12432	6.7237	0.516729	1.06446	16.9633	1.60312	0.515928	1.00606	0.571803	0.57134	13.8892
SL007153	4801-13_3	Lactoperoxidase	0.315332	1.54098	0.438791	0.46316	0.108748	0.119875	0.0819232	0.139362	0.426924	11.3245	0.978514	2.1669	0.110553	0.22874	0.242634	0.448028	6.98484	0.38205	0.14062	0.802733	0.590042	0.474908	5.97361	0.181812	0.999458	1.16959	0.108706	0.507739	0.102323	0.425604	0.044734	1.19193
SL008072	4807-13_3	Collagen alpha-1(VIII) chain	0.900357	0.915217	1.20243	1.84692	0.259196	0.21069	0.143713	0.273404	0.344465	11.34	1.18734	3.31092	0.129464	0.231263	0.620542	0.810965	0.351992	0.484075	0.200153	1.13667	0.890265	0.477116	4.29472	0.354055	1.41387	1.92688	0.265471	0.704282	0.14087	0.607541	0.08162	2.43405
SL004739	4811-33_3	Inter-alpha-trypsin inhibitor heavy chain H4	1002.88	44.501	143.441	109.254	28.1747	31.9716	151.229	68.1543	5.85857	3948.81	2.64915	468.616	447.007	9.42713	768.53	12.2374	312.325	1.38927	9.16186	1.68253	0.83676	2.97535	19.5605	2.05974	1.44637	310.186	106.424	0.691998	346.914	1.48474	35.343	216.593
SL016128	4815-25_3	Thioredoxin domain-containing protein 12	113.845	39.9966	88.0274	66.7617	13.8388	7.02301	7.53069	6.78191	3.6109	783.581	10.6443	78.8025	34.6206	5.10293	81.6528	107.162	17.0716	7.30454	2.70565	4.45035	4.97895	4.27859	9.09446	2.84679	2.3727	475.158	10.6921	0.966341	10.3497	5.70829	2.74212	29.4596
SL001737	4829-43_6	14-3-3 protein sigma	121.93	153.971	18.628	27.5056	63.1041	20.42	91.4347	4.46702	4.75734	144.452	32.464	1291.63	7.33507	8.16906	51.8571	3.85512	3.57858	13.4087	2.46342	11.2704	3.68888	3.05929	20.4825	2.60517	3.28277	32.9926	18.5521	1.90811	5.78513	4.36325	0.627061	43.8757
SL002823	4831-4_2	L-Selectin	2023.1	2335.88	2766.72	1858.89	1033.76	227.937	455.924	352.646	231.703	6118.87	528.601	6213.12	461.298	165.658	882.699	845.017	1936.88	170.831	114.23	266.212	43.9247	841.678	92.1902	274.589	3482.65	2953.11	387.856	176.869	360.125	384.593	676.711	2239.64
SL004156	4832-75_2	Tumor necrosis factor receptor superfamily member 10A	1.6223	2.83938	3.09578	4.97468	0.233849	0.751946	0.177038	1.01383	0.780699	27.2739	1.95703	5.51819	0.415302	0.528962	1.56638	2.26792	0.364825	1.20042	0.43931	1.86234	4.87342	0.896802	18.415	0.691364	2.17768	3.40781	0.641936	0.995004	0.394926	0.886945	0.0996705	4.49171
SL002654	4834-61_2	Ephrin type-A receptor 2	77.6817	525.577	92.6601	167.891	101.365	45.635	59.2805	46.1957	46.7847	117.333	15.4593	815.199	25.1552	23.6023	17.6328	41.6128	47.6362	32.2832	22.6347	44.3301	6.26901	77.9666	24.9559	52.18	60.6419	749.415	33.2731	15.2403	22.234	43.4311	88.0978	778.759
SL001729	4840-73_1	Granulocyte colony-stimulating factor	16.5695	16.9012	8.3031	20.2246	8.59027	0.564262	2.12653	1.0234	1.36589	340.397	3.55606	11.0498	6.95177	0.823297	28.6673	3.31506	1.26497	1.73008	0.878619	1.48345	0.84865	1.1442	0.881419	0.825331	3.53467	6.05832	0.679697	0.732945	0.677017	0.808972	0.821693	7.72875
SL000070	4842-62_2	Glypican-3	602.472	1327.57	489.007	46.4837	509.85	684.852	474.153	119.547	501.335	1791.79	187.195	6100.71	267.223	447.58	349.285	28.2605	78.947	330.862	189.53	388.073	341.281	696.652	321.686	195.761	191.847	5325.01	413.844	34.2232	289.128	223.936	298.594	8495.37
SL000125	4851-25_1	Interleukin-1 alpha	3.51845	4.04956	5.02065	6.56619	3.90266	0.318457	0.597068	0.58617	0.977536	68.484	1.63483	9.34055	1.53175	0.461685	20.9556	3.81866	1.15131	1.10925	0.711312	1.7917	1.62745	1.08456	1.44872	0.712894	5.55796	3.48354	0.548106	0.671525	0.443285	0.649776	0.357087	4.19059
SL004080	4859-6_1	Bone morphogenetic protein receptor type-1A	15.3642	139.232	1.62426	1.30561	12.645	14.9517	3.37899	3.36489	11.7131	10.8135	3.81263	273.81	0.138919	6.16422	2.48539	0.215331	2.02945	11.1424	9.54164	11.7713	3.9029	23.5665	6.77379	20.6811	9.85644	217.469	6.47085	10.7444	2.96633	10.0878	12.3113	172.316
SL004133	4862-63_1	Bone morphogenetic protein receptor type-2	10.3914	29.8686	23.6341	23.7279	3.37282	5.60751	7.22313	5.87766	9.54261	37.468	7.80425	47.8333	4.43013	5.43763	4.07217	13.3488	8.18931	4.02889	4.74619	10.352	4.95368	7.19872	12.1815	8.21742	10.6121	112.172	4.5931	5.67521	3.29888	7.5569	12.4753	93.2343
SL004160	4866-59_2	BDNF/NT-3 growth factors receptor	11.3001	28.6281	15.8353	12.0631	12.9549	6.13665	6.49971	6.89255	12.023	80.6086	5.1909	77.1471	3.07658	7.11282	6.17643	4.26147	11.3774	6.06939	3.99176	15.1492	5.70127	10.3088	6.20243	10.1217	11.7904	78.1271	5.6813	3.64835	4.37853	7.27425	9.76928	74.0253
SL003310	4867-15_2	Vascular endothelial growth factor A, isoform 121	31.7946	31.473	36.33	18.1223	8.97784	7.30393	9.90299	7.39255	6.41982	324.189	14.6598	134.617	11.7121	5.08611	23.2166	29.3337	13.1447	8.41378	3.70744	11.4759	7.21724	9.54233	12.2261	8.77961	6.09426	174.32	5.00161	2.51822	11.4322	7.37496	5.30608	132.694
SL000003	4874-3_1	Angiogenin	499.03	691.237	331.717	132.692	42.7011	85.2339	209.135	96.9149	110.67	3115.02	79.4923	1101.4	158.857	86.9087	274.656	363.965	297.462	71.1199	86.3223	75.5982	64.1823	124.77	208.164	64.5552	58.0173	1616.06	58.843	14.6876	136.922	76.0043	56.4426	1173
SL000357	4876-32_1	Coagulation factor IX	1213.66	430.56	2.48244	1.62582	94.6311	29.6904	177.778	1.10319	11.4112	1446.22	4.17062	312.855	8.31186	25.259	221.64	2.05954	8.82546	11.5223	2.26737	6.44113	0.841219	10.6622	8.80742	7.6385	2.56771	268.375	155.136	2.69429	426.094	6.8324	1.4001	341.244
SL000360	4878-3_1	Coagulation Factor X	1347.52	257.311	19.6583	4.99183	37.2008	65.6215	44.1636	21.0064	5.00206	7327.39	6.44984	506.18	3.65917	14.303	655.907	0.800546	30.9679	7.21554	0.620987	11.996	1.82958	27.6683	18.5274	13.7579	4.1766	229.392	168.75	4.96683	365.029	12.937	0.682782	139.833
SL007756	4880-21_1	Growth/differentiation factor 2	2.56	2.38453	4.01943	6.27076	0.360585	0.537623	0.256878	0.475532	0.538642	50.7281	1.74223	5.03367	0.559313	0.397773	1.87666	2.02307	0.350159	0.609978	0.280214	1.57336	1.19346	0.620693	14.6118	0.440176	1.72264	2.91978	0.462285	0.892637	0.316782	0.724501	0.10124	3.3876
SL000021	4883-56_2	Insulin	0.398315	0.680899	1.05455	0.396449	0.444804	0.271233	0.326999	0.189362	0.462833	3.52537	0.966581	1.8708	0.122918	0.195102	0.398306	0.263954	0.359325	0.38205	0.351037	0.86053	0.396829	0.435148	2.20422	0.265541	1.08884	4.8719	0.189949	0.700188	0.253706	0.64003	0.576833	2.39641
SL000516	4886-3_1	C-C motif chemokine 7	4.94781	9.14666	2.82669	5.94865	1.8479	0.452863	1.23371	2.56596	0.537312	52.4986	0.990447	8.68106	0.435667	0.42216	17.8862	8.07318	9.43778	0.560051	0.42186	1.52198	0.775824	0.41085	3.50401	3.41854	1.25135	10.1561	0.640792	0.466792	0.29015	0.896691	0.822478	14.1652
SL009951	4889-82_1	Protein Wnt-7a	0.30496	0.347341	0.526065	0.484126	0.0940302	0.088393	0.0881716	0.108511	0.188857	4.85706	0.745819	1.91118	0.114917	0.0824138	0.258738	0.258745	0.361158	0.284367	0.128303	0.841264	0.520188	0.269482	1.33499	0.157889	0.869447	0.824605	0.0984073	0.495455	0.0424012	0.52307	0.0463036	1.01628
SL003461	4890-10_1	Corticotropin	0.941848	0.81322	1.34547	2.12901	0.130007	0.314824	0.123579	0.358511	0.396334	11.8562	1.35441	3.5128	0.119281	0.234627	0.629131	0.830067	0.361158	0.510124	0.231972	1.44492	1.5249	0.519085	5.96684	0.394723	1.34074	1.9942	0.256317	0.823028	0.129306	0.740745	0.085544	3.04884
SL000433	4891-50_1	Glucagon	0.900357	1.19364	0.974553	1.1741	0.139819	0.220377	0.113165	0.234043	0.320525	8.13467	1.30071	3.74161	0.114917	0.181647	0.541095	0.590424	0.348325	0.49927	0.22376	1.43208	0.933367	0.51025	2.9692	0.373193	1.62513	2.01944	0.224277	0.868069	0.118092	0.656274	0.0902528	2.67244
SL000313	4900-8_1	C3a anaphylatoxin	975.587	20.1403	166.307	127.786	36.7593	11.0152	40.8012	20.6064	3.16535	7756.85	5.63839	169.503	1124.71	1.52802	1269.11	1923.61	1885.53	3.51877	2.25711	4.50815	1.69284	4.73361	6.92679	4.16493	0.893824	32.5887	39.0574	0.696093	240.081	0.734247	1.24627	22.6091
SL003657	4903-72_1	Calcineurin	0.672156	0.358368	0.52364	0.651854	0.0940302	0.106556	0.0881716	0.115957	0.357765	7.67529	0.799518	1.74967	0.128009	0.0866186	0.260885	0.340362	0.353825	0.301733	0.118039	0.866952	0.508298	0.258438	1.14679	0.184204	0.975081	1.24532	0.0961187	0.749324	0.0420507	0.367124	0.044734	1.34249
SL003710	4904-7_1	Caspase-2	0.53731	0.374908	0.44364	0.920601	0.0932125	0.0992908	0.0888659	0.129787	0.216787	9.03279	0.781618	1.83043	0.15492	0.105961	0.323154	0.489705	0.362992	0.334294	0.143699	0.815577	0.505326	0.289362	4.27847	0.157889	0.877573	1.12752	0.131591	0.466792	0.0725375	0.490581	0.044734	1.58088
SL004814	4905-63_1	Coactosin-like protein	75.3292	152.464	142.549	115.149	24.4552	19.2915	16.1396	17.4074	11.3993	761.185	11.8555	180.647	15.3029	8.80987	42.0347	22.3823	27.3032	10.9514	6.34638	9.25391	3.81075	24.609	13.0453	9.22217	19.2741	202.542	14.6844	2.49775	14.9455	7.51141	19.5817	196.23
SL000622	4906-35_1	Coagulation Factor V	0.819449	1.4445	0.943038	1.1417	2.60177	3.00415	1.10458	0.229787	3.36485	20.0889	1.93316	4.34726	0.210197	1.34385	0.483121	0.51228	0.362992	2.14686	2.03643	1.04034	0.792173	0.362255	1.81429	0.296641	1.32449	1.57348	0.172785	0.671525	0.104776	0.575052	0.0549365	1.84436
SL000022	4907-56_1	D-dimer	665.806	256.035	2605.94	4279.59	169.433	3.87961	30.1491	225.102	9.03057	6095.9	7.75055	139.974	1655.75	4.14003	331.786	4055.06	1599.71	20.5243	3.10596	23.3178	1.99306	16.5135	5.386	6.58351	14.0087	34.3221	32.9447	2.13742	32.2599	2.50814	5.06515	119.319
SL004482	4908-6_1	Endoglin	0.508266	0.438312	0.841219	0.770027	0.288632	0.174364	0.0909487	0.157447	0.288606	4.25315	1.06801	2.3957	0.112008	0.158941	0.285578	0.36641	0.357492	0.41027	0.176545	1.13025	0.555859	0.386553	1.04118	0.299033	1.30011	1.72494	0.186516	0.769797	0.0669307	0.659523	0.113012	2.2584
SL005167	4909-68_1	Galectin-8	0.49167	0.521012	0.829097	0.674726	0.121013	0.121086	0.0999741	0.125532	0.304566	5.30095	1.12171	2.32841	0.116372	0.116893	0.349994	0.244852	0.370325	0.445001	0.161149	0.96328	0.732723	0.373299	1.39456	0.255972	1.02384	1.09386	0.130447	0.700188	0.0459054	0.458092	0.0494429	1.68125
SL004064	4910-21_1	Phospholipase A2	3.93128	5.89653	4.48246	7.66405	11.6548	0.598166	0.901156	0.544681	0.658341	29.3746	1.39021	6.00272	1.32737	0.381795	3.17035	2.5996	1.27414	0.887832	0.358222	1.43208	0.851623	0.554427	1.47716	0.279895	1.53575	3.71914	0.52522	0.421751	0.735888	0.425604	0.248784	4.75519
SL003643	4911-49_2	Glutathione S-transferase P	846.898	559.005	1152.04	876.731	252.316	31.2282	188.628	173.89	54.0424	2629.12	616.064	1094.53	139.202	35.2815	290.124	30.3461	113.439	201.471	38.2774	73.4726	11.086	34.644	32.0127	112.824	43.4724	524.617	54.2327	1.97363	40.8372	11.8909	58.5278	642.778
SL000280	4912-17_1	Aspartate aminotransferase, cytoplasmic	391.429	533.29	245.146	444.946	99.2795	37.0403	102.346	50.5191	22.3157	1247.96	25.1132	554.067	86.1967	37.1552	256.669	83.2637	85.7063	60.4985	16.1036	21.7573	11.138	17.9029	15.9644	16.2076	20.2654	444.79	35.3591	2.86217	56.8554	7.82656	22.2556	333.904
SL003300	4913-78_1	C-C motif chemokine 16	30.7843	16.0549	19.9032	29.4287	7.04163	5.84242	4.97024	9.84681	4.74803	350.312	6.9212	55.1954	35.8804	6.55778	36.9051	35.6234	10.9521	4.62584	3.80495	4.01367	5.86029	4.71152	7.14884	5.77971	2.61647	52.9094	4.55305	1.44132	6.56727	4.3535	3.58108	103.008
SL001766	4914-10_1	Human Chorionic Gonadotropin	1.47708	3.85659	1.7285	3.50896	8.92469	2.90123	3.00061	0.292553	3.28239	16.1042	1.8735	5.76046	0.13601	1.29591	0.799833	0.434135	0.364825	3.54047	4.03487	0.988967	5.82462	0.605231	5.84228	0.385154	1.76327	6.70623	0.665966	0.573253	0.347269	0.821967	0.175012	2.52188
SL000836	4915-64_2	Hemoglobin	3.80059	1.04478	0.751521	1.45809	0.0932125	0.158623	0.0888659	0.392553	0.593171	37.5764	1.34247	3.48588	0.157102	0.478505	3.13921	1.47953	0.353825	208.324	0.235051	109.891	0.521675	0.536756	4.52895	0.373193	1.43012	1.69128	10.3545	1.10965	0.0585206	0.743994	0.0572909	2.00747
SL000460	4916-2_1	Immunoglobulin D	37.9478	3.31077	1.12243	4.45434	5.04165	0.293029	0.0916429	0.569149	0.344465	7.12816	1.01431	3.62047	0.207287	0.125303	6.45664	7.01216	0.353825	0.338635	0.151911	0.68714	0.546941	0.289362	1.0642	0.174635	0.828819	1.57348	0.553827	0.663336	0.459054	0.490581	0.0439492	1.64361
SL003182	4917-62_1	Integrin alpha-V: beta-5 complex	7.15929	7.7821	14.5141	17.5219	11.9353	3.91351	2.7479	2.39894	5.26805	43.6413	3.10261	22.8399	6.17135	4.05005	21.6975	9.58571	6.34502	4.26767	1.87014	4.52099	4.3354	3.92958	5.40631	2.85875	6.65493	44.0995	3.26003	2.93178	2.97158	2.59911	2.66442	18.8953
SL000510	4920-10_1	Lysozyme C	2111.3	2120.73	2601.02	1865.87	612.349	166.224	216.656	509.89	316.553	4309.19	5281.97	2532.31	855.119	60.0872	1122.4	1713.68	943.945	351.87	401.493	1825.88	925.94	1232.56	693.318	771.117	64.0303	641.795	78.5679	42.4699	49.1703	46.9723	37.2854	918.617
SL003189	4922-13_1	C-C motif chemokine 19	0.51449	0.361125	0.652126	0.486032	0.0858536	0.118665	0.0867831	0.174468	0.248706	4.74866	0.990447	1.84388	0.112735	0.146327	0.325301	0.36641	0.359325	0.392904	0.153964	0.918327	0.756503	0.344584	1.84543	0.296641	0.755688	1.14435	0.124726	0.511833	0.0466062	0.441848	0.0463036	1.41777
SL005201	4923-79_1	Muellerian-inhibiting factor	116.154	67.7729	31.1251	61.3791	43.8115	3.22211	10.4737	5.91277	2.15324	338.394	5.41763	75.4916	13.278	2.62126	33.2248	9.74721	22.973	3.83135	2.19244	3.30084	2.44934	2.7876	3.73012	1.92577	5.07855	31.9408	5.89872	1.10146	9.55147	1.17934	2.10407	28.23
SL000521	4924-32_1	Interstitial collagenase	239.244	43.1558	6.54308	10.1666	22.0022	4.56011	78.5727	2.05957	4.73473	1352.89	2.79831	81.9115	7.62527	0.304426	255.83	5.62292	0.496822	150.382	4.38796	1.04034	0.771365	0.830536	1.38373	0.653088	0.796316	2.45699	0.19567	0.700188	0.199741	0.415857	0.299796	3.73891
SL000523	4925-54_2	Collagenase 3	3.63462	5.5933	3.697	7.42961	1.45706	0.520671	0.948366	0.410638	0.734149	29.9476	1.31861	27.5506	0.762963	0.450753	5.10498	1.53163	0.788315	0.816198	0.316139	1.3807	0.640575	0.695795	3.37403	0.361232	2.27519	3.82852	0.435967	0.708377	0.50531	0.588048	0.164025	4.52935
SL005102	4929-55_1	Sex hormone-binding globulin	22.4342	131	2.91881	5.41115	8.71701	11.4645	1.43574	0.478723	25.6487	7347.85	3.2637	38.4793	18.7832	3.22759	3.18752	25.2389	20.9343	1.91025	1.18141	2.09995	1.9247	3.09021	14.23	9.42312	5.03792	23.6275	3.37102	1.87945	1.95045	6.90712	2.52237	91.8541
SL005789	4930-21_1	Stanniocalcin-1	1740.72	1132.3	1197.01	1051.16	579.069	292.852	621.05	767.932	225.397	5369.98	81.4613	1668.19	831.853	366.451	1309.97	764.882	988.791	306.087	170.793	46.0127	115.885	254.193	255.498	56.388	74.4474	3999.28	145.386	3.04643	279.243	40.7345	425.968	7271.03
SL000024	4931-59_1	Tissue Factor	11.9868	38.3537	25.3408	95.7444	9.17898	1.50389	3.05407	2.2234	1.07329	28.43	2.32695	42.2748	1.71358	1.93925	3.62448	2.67601	4.42556	0.987686	0.989473	1.84308	0.995789	2.85165	3.22104	0.973651	27.5704	16.6772	1.98073	0.741134	1.1564	1.77064	4.20421	32.6088
SL000139	4956-2_1	Epiregulin	5.54321	18.3347	10.8098	38.6138	3.10381	0.705933	2.28969	1.43723	1.04138	54.2432	4.74937	13.9166	1.60011	0.744247	19.7725	6.2446	2.22012	2.00576	1.52629	2.65223	2.43002	3.06591	5.80978	1.53105	1.82015	11.5108	1.06875	0.753418	0.886219	0.834963	0.733795	10.5894
SL004605	4957-1_2	40S ribosomal protein SA	53.6127	21.5517	15.2898	44.9055	9.14055	2.4302	8.30202	3.1234	1.59332	268.651	2.99521	32.84	8.48715	1.84338	27.5744	4.68866	10.9667	2.06437	1.02232	2.82562	0.995789	1.40926	13.9077	0.949729	8.72697	19.151	4.30246	1.08509	6.92505	1.11762	1.27139	15.4073
SL004925	4959-2_1	Anterior gradient protein 2 homolog	3.83378	2.48928	4.17943	6.14115	0.686829	0.68777	6.15466	0.510638	0.494753	24.8427	1.33651	15.6394	0.702595	0.339747	2.31146	1.61325	0.504155	0.638197	0.23813	1.25869	1.03592	0.419686	4.09704	0.234442	1.09697	1.9353	0.376465	0.60601	0.254056	0.432101	0.0533669	2.43405
SL004208	4960-72_1	Annexin A1	2083.18	166.189	3305.48	3032.83	135.899	63.2071	155.047	154.514	161.877	7552.58	237.821	2063.19	1209.25	146.731	1742.4	2436.61	1352.61	405.553	168.969	72.7019	54.917	222.367	265.383	17.4372	11.4247	199.033	205.893	1.57645	18.5689	5.2242	13.4602	84.3261
SL004209	4961-17_1	Annexin A2	267.68	503.033	929.571	727.852	304.719	82.8618	163.095	174.236	121.139	1690.3	81.1868	2031.29	883.093	168.857	839.305	980.827	583.315	457.972	352.193	86.6438	408.717	152.668	726.073	38.7164	42.5623	855.738	189.913	3.70977	36.5298	9.36328	58.2704	433.588
SL012538	4962-52_1	Cerebral dopamine neurotrophic factor	1.67209	2.23291	3.62427	2.91047	0.581352	0.531569	0.576934	0.540426	0.630411	16.0887	1.54534	9.52898	2.66128	0.480187	1.61792	2.13074	0.491322	0.887832	0.456759	1.43208	1.31533	0.715675	1.97541	0.550221	1.58451	6.82403	0.505768	0.806649	0.391773	0.795976	0.446555	6.14787
SL011708	4963-19_1	cAMP-regulated phosphoprotein 19	6.03903	1.94346	14.3492	7.78413	0.389203	0.237329	0.95878	0.626596	0.352445	17.5081	3.86632	5.49128	2.42272	0.22874	3.78015	1.81295	0.43999	0.492758	0.273029	1.65684	0.934853	0.600813	6.0562	0.624381	1.44637	2.65893	0.44741	0.85169	0.197989	0.743994	0.137341	3.23704
SL007729	4964-67_1	Endoplasmic reticulum aminopeptidase 1	0.609919	0.485175	1.99032	2.0947	0.0858536	0.101713	0.0826175	0.12766	0.277966	11.9542	0.668254	1.53433	0.113463	0.097551	0.605511	0.633838	0.342825	0.356001	0.0903253	0.674296	1.10429	0.227514	1.69243	0.133967	0.609426	1.06862	0.12587	0.413561	0.0395978	0.367124	0.0423796	1.10411
SL005675	4965-27_1	ATP synthase subunit beta, mitochondrial	19.6149	31.3407	11.3504	21.4388	5.11361	1.65162	2.80344	2.72872	1.47362	109.741	4.21238	21.5883	14.8796	1.33292	18.5851	3.04242	3.92691	3.81182	0.863223	2.49168	1.55908	0.985157	7.00126	1.00475	1.32449	9.037	1.58253	0.655146	1.35193	0.711505	0.440277	6.80029
SL008177	4967-1_1	Complement component 1 Q subcomponent-binding protein, mitochondrial	329.618	172.753	194.375	368.183	80.691	25.7357	56.7936	31.1074	11.8648	1224.35	28.2158	528.98	197.95	16.6728	265.506	89.7115	135.478	22.0439	12.43	22.6114	9.33813	20.3327	11.9445	11.8584	17.1939	211.208	34.9209	6.08877	43.7745	7.34897	20.7111	163.797
SL008099	4968-50_1	Macrophage-capping protein	1057.9	530.465	1074.33	421.494	83.5397	16.8552	102.544	89.1447	72.0331	4429.4	258.059	508.845	489.713	16.0749	571.073	50.3007	56.0052	25.3564	11.0905	31.0305	6.69557	18.8196	13.3106	19.1596	7.10184	148.572	14.9968	0.986814	23.3459	4.47371	23.9413	158.904
SL004866	4969-2_1	Carbonic anhydrase 1	15.6276	27.1588	7.26794	10.8376	76.673	0.824598	6.51151	0.884043	1.84734	148.902	1.86753	12.1535	1.29755	2.18228	30.5794	1.74696	0.496822	132.556	0.60867	20.7041	1.15333	1.05584	12.5213	0.949729	9.10888	5.05702	3.10326	0.949962	1.27168	1.5887	0.210328	5.82165
SL000339	4970-55_1	Carbonic anhydrase 2	0.481297	0.474149	0.433943	0.55846	0.0907596	0.156201	0.106917	0.162766	0.267326	3.65441	1.15751	2.55721	0.112008	0.126985	0.216868	0.307368	0.355658	0.490587	0.188862	1.14309	0.821898	0.373299	1.46226	0.291856	1.22698	1.40519	0.186516	0.761608	0.0480079	0.64003	0.0517973	2.13293
SL008380	4971-1_1	Cathepsin Z	44.0221	180.24	125.557	812.207	215.743	19.6668	42.1162	16.0574	15.9944	105.446	16.9808	106.595	1.45319	13.1282	8.55553	4.90399	4.76106	12.332	7.80698	25.7196	13.9084	17.914	25.4488	15.1071	52.0612	61.6939	10.216	8.5947	8.97257	15.3152	2.12212	262.589
SL003728	4973-18_1	Baculoviral IAP repeat-containing protein 3	0.394165	0.416258	0.863037	0.522246	0.0883066	0.101713	0.0847003	0.171277	0.179547	5.72937	0.662287	1.74967	0.107644	0.0866186	0.303829	0.481022	0.342825	0.284367	0.123171	0.950436	0.749071	0.271691	2.30577	0.186597	0.65818	0.790948	0.13388	0.462697	0.043102	0.415857	0.0627846	1.35504
SL013240	4976-57_1	Adapter molecule crk	26.0066	135.656	32.2039	71.9937	55.5776	5.13285	23.3641	9.07128	8.87097	86.5805	14.9164	67.5642	10.616	3.42101	13.0292	2.18283	2.64727	9.12796	3.42928	12.9529	4.47362	4.36473	8.88595	6.9256	27.7736	34.9111	4.33221	2.79256	3.91037	5.06176	4.34626	48.4427
SL011628	4978-54_2	Drebrin-like protein	733.301	200.383	430.932	385.898	63.1515	19.4913	44.5232	58.5979	12.0257	590.791	337.188	435.951	122.636	13.9675	172.214	162.704	52.1131	26.8824	20.2072	106.417	57.1806	53.8656	92.0792	75.1625	13.1148	224.469	20.2788	5.03234	14.5019	7.80057	24.4201	184.398
SL008178	4979-34_2	Dermatopontin	199.784	926.404	581.668	435.202	513.374	150.461	153.09	69.9234	220.568	679.126	105.942	953.477	42.9245	147.203	97.4637	193.442	138.725	134.299	115.843	206.726	55.7196	122.579	53.753	342.778	688.748	2251.85	100.679	151.965	82.0532	184.036	201.054	950.259
SL008709	4981-6_1	Desmocollin-3	0.661783	0.611982	0.766067	0.817677	0.163531	0.16831	0.169401	0.152128	0.329835	6.85976	1.37827	3.24362	0.114917	0.153895	0.417631	0.540065	0.353825	0.503611	0.251474	1.32933	0.664355	0.505832	2.48991	0.318171	1.32449	1.53982	0.197959	0.79027	0.0742896	0.666021	0.0478733	2.18312
SL004458	4982-54_1	Elafin	1616.36	3100.93	643.857	1922.12	910.775	419.185	826.315	536.252	392.541	1080.39	2092.22	13651	384.136	608.359	895.098	221.209	1386.43	686.711	905.2	415.212	1055.9	1315	958.818	410.28	595.157	4174.68	1238.4	215.162	212.825	552.651	455.57	6729.91
SL003522	4983-6_1	Endoplasmic reticulum resident protein 29	1001.18	1930.1	1546.4	1896.53	1017.67	375.718	642.588	312.054	211.917	3242.29	382.211	5289.55	282.149	273.587	873.139	100.153	522.847	220.043	197.28	247.152	29.8945	299.483	67.9451	202.713	3614.15	2818.57	234.672	34.6204	158.376	145.794	367.291	3522.44
SL006378	4984-83_1	S-formylglutathione hydrolase	10.8499	16.6641	19.0353	32.3773	9.10294	1.0474	2.17027	1.10319	1.20629	77.4084	2.01669	14.5357	1.97541	0.740883	7.26828	2.77673	2.43828	1.48696	0.76366	1.37428	1.12509	1.01166	11.3908	0.605243	12.5623	8.5069	1.20949	0.634673	1.38382	0.981162	0.597238	7.84167
SL005352	4985-11_1	Fatty acid-binding protein, epidermal	4.01219	2.94689	3.37457	8.43027	1.13899	0.427435	0.608176	0.637234	1.05866	25.5705	1.6766	7.96773	1.08299	0.359089	3.91972	1.66882	1.11831	0.855271	0.747237	0.982545	1.4922	0.598604	5.2655	0.318171	1.09697	3.44146	0.482882	0.569158	0.419806	0.714754	0.153037	3.22449
SL012248	4986-59_1	Focal adhesion kinase 1	2.43138	0.432798	0.455761	0.777651	0.122648	0.0896039	0.0853946	0.124468	0.204817	5.02223	0.912882	2.04577	0.112008	0.0925053	1.59859	0.283056	0.350159	0.271342	0.156016	0.815577	0.4325	0.260647	1.38509	0.153105	0.812567	0.866677	0.0995515	0.474981	0.0459054	0.373621	0.0431644	1.01628
SL010373	4987-17_1	Immunoglobulin alpha Fc receptor	0.543533	0.413502	1.00122	1.48097	0.0858536	0.104134	0.0853946	0.132979	0.228757	16.4242	0.751785	2.28803	0.111281	0.120257	0.45306	0.604317	0.342825	0.284367	0.109827	0.873374	0.692594	0.271691	6.60997	0.131574	0.682557	0.689976	0.135024	0.42994	0.0900586	0.34763	0.0439492	1.06647
SL002036	4988-49_2	Fibroblast growth factor receptor 4	6.45394	4.74424	5.12974	9.22507	1.12918	1.12368	0.831729	0.841489	1.35126	58.8576	2.25536	11.1575	1.4641	0.800591	4.53597	3.48524	1.46663	0.905198	0.409543	1.60547	0.820411	0.865878	16.3543	0.564574	1.77952	5.46932	0.852482	0.98272	0.96121	0.763487	0.323341	8.29335
SL003341	4989-7_1	Fibrinogen gamma chain	2415.93	1126.11	4755.09	4828.22	604.312	26.0372	222.706	1076.11	66.6121	8318.71	52.7085	777.016	1952.55	26.1319	1207.47	4241.19	3623.08	131.981	23.0843	177.532	9.50756	97.8354	17.8234	46.4793	89.9512	239.018	251.163	12.3864	207.979	15.6889	42.2517	738.283
SL006460	4990-87_1	Platelet glycoprotein Ib alpha chain	0.898282	0.923487	1.20971	1.54005	3.06702	0.15499	0.0958085	0.288298	0.422934	30.8973	0.990447	2.3957	0.200014	0.185011	0.586187	0.965517	0.370325	0.408099	0.22684	1.00823	0.735695	0.424104	8.34302	0.258364	1.10509	1.80067	0.205969	0.777986	0.159442	0.558808	0.0533669	1.95728
SL012469	4991-12_1	Glypican-5	0.950146	2.34042	1.19031	1.62964	0.0866713	0.216745	0.0909487	0.182979	0.321855	11.6187	0.883049	3.91657	0.121463	0.168191	0.642014	0.487968	0.368491	0.405928	0.204258	0.834842	0.752044	0.424104	4.31774	0.299033	0.942578	1.36312	0.207113	0.470887	0.0893578	0.558808	0.0753415	2.19567
SL007173	4992-49_1	Granulins	2147.93	2931.73	3242.71	2240.64	725.785	522.75	463.306	638.953	905.794	5254.38	1868.08	6875.55	911.664	594.573	1402.48	2033.08	1257.85	639.189	545.443	1631.38	779.326	1545.76	661.025	1213.04	1293.6	8202.16	465.302	420.518	196.184	553.6	609.075	6452.59
SL000670	4993-16_1	Glutathione S-transferase A3	0.176337	0.344585	0.237578	0.493656	0.129189	0.0920256	0.084006	0.0829787	0.0452194	1.36782	0.226729	0.847918	0.112735	0.0487755	0.156746	0.166708	0.359325	0.0824881	0.0359248	0.237609	0.377508	0.0883549	0.522623	0.124398	0.552546	0.44596	0.0720891	0.155597	0.040649	0.136453	0.044734	0.71516
SL002756	4994-178_1	Heterogeneous nuclear ribonucleoprotein K	0.609919	0.995161	1.48607	2.06039	0.127554	0.0956582	0.0867831	0.11383	0.196837	6.08036	1.02028	1.53433	0.1251	0.0815728	0.508887	0.449764	0.364825	0.290879	0.153964	0.65503	0.726778	0.337957	2.1961	0.160282	0.755688	0.589004	0.10985	0.454508	0.0508113	0.370373	0.0455188	1.06647
SL003930	4995-16_1	15-hydroxyprostaglandin dehydrogenase [NAD(+)]	177.962	136.037	120.626	252.948	34.0177	13.4733	33.8093	21.0479	12.2252	832.957	16.5631	279.14	31.5637	14.62	125.25	37.4885	32.8434	14.2921	4.63841	10.5447	5.85732	10.2889	34.3009	8.57626	14.3012	132.517	13.8823	2.01458	20.0445	3.4763	8.05526	104.137
SL006448	4996-66_1	Histidine-rich glycoprotein	328.597	70.7336	53.6877	54.1554	14.3719	14.8827	11.5352	15.0915	6.40918	4260.67	5.72192	51.7634	133.999	3.15023	214.389	521.701	272.484	4.69748	2.09083	10.8208	3.4704	3.4348	6.31481	3.56686	2.47833	51.8155	54.6984	1.63787	125.868	6.0949	0.380632	52.3698
SL011616	4997-19_1	Eukaryotic initiation factor 4A-III	1.0435	0.860083	1.73092	2.17094	0.0891242	0.113821	0.172178	0.698936	0.517363	10.0393	2.04056	2.9879	0.435667	0.157259	0.870691	0.611263	0.357492	0.445001	0.178598	1.53483	1.11766	0.437357	5.30747	0.394723	1.03196	1.16959	0.156765	0.630578	0.128605	0.474337	0.0463036	1.68125
SL007025	4998-50_2	Tyrosine-protein kinase JAK2	160.764	64.8591	67.0114	79.3623	11.5003	53.4197	34.2765	13.316	50.4688	768.442	29.3912	176.623	49.3417	16.2607	94.4007	60.4647	27.9027	11.5961	15.5986	17.5574	24.1442	7.95857	50.8542	10.2843	3.77844	83.6217	13.9395	2.98911	20.3476	2.77455	5.15305	70.2488
SL006522	5000-52_1	Galectin-3-binding protein	13.0365	33.2152	6.32005	9.15074	0.656576	14.8198	2.29385	14.1511	8.09559	74.7811	1.22314	131.32	4.60615	10.1293	2.94811	17.3151	57.8587	0.666417	2.00153	2.88984	0.463711	1.95485	14.67	1.33488	5.34669	136.329	9.67023	1.03186	2.97894	3.70373	7.49256	166.544
SL001973	5001-6_2	Mammaglobin-B	756.588	478.981	464.181	921.518	160.429	65.8128	137.21	67.5223	28.56	2103.49	82.3682	973.531	199.574	48.7116	424.693	149.973	236.997	49.3756	26.8081	53.796	19.0656	33.7869	28.4437	23.5566	32.6165	611.15	77.6651	8.50871	101.4	16.7707	49.0936	463.737
SL002646	5002-76_1	Matrix metalloproteinase-14	1.39618	1.92967	1.59274	2.48734	0.927219	0.188895	0.265209	0.292553	0.469483	8.31532	1.13364	4.21267	0.14692	0.250605	0.784803	0.717192	0.361158	0.512294	0.243263	1.18162	0.799604	0.656035	1.32822	0.504768	1.59263	2.30553	0.332983	0.691998	0.187476	0.896691	0.3461	3.58835
SL007453	5004-69_1	Mitogen-activated protein kinase 11	1.42729	2.82008	3.96367	5.40353	3.69743	0.249438	0.731061	0.35	0.448204	13.7298	1.13961	5.84121	0.173103	0.375067	1.01348	0.78839	0.443656	0.555709	0.356169	1.04034	0.662869	0.62732	1.6816	0.351663	12.7736	3.17221	0.296366	0.66743	0.207801	0.649776	0.616074	4.05257
SL007281	5005-4_1	Mitogen-activated protein kinase 12	0.798704	0.832517	0.867886	1.43713	0.246931	0.187684	0.0930315	0.189362	0.301906	9.22893	0.984481	2.86677	0.113463	0.183329	0.316713	0.55743	0.353825	0.418953	0.15499	0.886217	0.548427	0.388762	5.28039	0.30621	1.06446	1.60714	0.204824	0.626484	0.114588	0.562057	0.0557213	2.14548
SL006993	5006-71_1	Mitogen-activated protein kinase 13	0.568428	0.689169	0.673945	0.857703	0.0891242	0.151358	0.0902544	0.175532	0.319195	11.3865	1.10978	2.19382	0.13601	0.137917	0.405821	0.472339	0.366658	0.392904	0.171413	0.950436	0.747585	0.373299	4.18369	0.191381	1.04821	1.02655	0.140745	0.626484	0.0536147	0.480835	0.0463036	1.27976
SL006920	5007-1_1	Mitogen-activated protein kinase 14	0.935624	4.03302	1.40122	1.70588	0.102207	0.692614	0.0860888	0.179787	3.31963	14.4421	4.85081	16.0162	0.11419	0.295176	0.762257	0.59737	0.355658	0.479733	0.189888	2.30545	0.734209	4.39124	3.95623	5.196	0.950704	1.28739	0.113283	0.720661	0.130708	0.52307	0.0674934	1.54324
SL001815	5008-51_1	Superoxide dismutase [Mn], mitochondrial	1211.75	909.544	1692.39	929.695	244.124	125.467	382.364	367.509	344.275	2281.13	1493.64	2349.32	890.452	146.365	1264.21	792.129	771.539	526.23	437.262	1810.73	566.766	975.672	915.062	546.587	234.418	1272.27	261.239	470.162	109.4	89.9843	164.885	979.255
SL005846	5009-11_1	Moesin	32.7303	27.0623	115.848	43.2949	4.04739	7.87909	8.70886	11.2191	15.5648	595.374	34.1048	54.2667	7.5569	8.16906	240.867	13.552	3.66108	5.10124	5.57554	11.8612	5.8811	16.624	6.32699	13.6526	2.50271	12.5878	1.21522	0.696093	4.51345	1.99156	1.58845	18.8074
SL003685	5011-11_1	Nicotinamide phosphoribosyltransferase	2.51644	1.22672	1.80123	2.7923	0.594434	0.276077	0.468629	0.392553	0.595831	20.1199	0.996414	4.42801	0.427667	0.229581	1.57175	0.837013	0.485822	0.649051	0.2525	1.05961	0.714888	1.0713	4.24868	0.63395	1.21073	2.24663	0.342137	0.659241	0.344816	0.52307	0.0863288	2.71008
SL004296	5012-67_1	Adenylate kinase isoenzyme 1	0.392091	0.74706	0.492125	0.932037	0.0932125	0.181629	0.0833118	0.104255	0.198167	4.60414	0.668254	2.11306	0.109826	0.115211	0.216868	0.369883	0.344659	0.345147	0.102642	0.777046	0.4325	0.251811	1.9903	0.167458	0.763813	2.56637	0.0949745	0.622389	0.052213	0.428852	0.0431644	1.24212
SL004915	5013-2_1	Chloride intracellular channel protein 1	12.7087	8.95093	8.354	78.3979	2.51674	1.86473	2.67361	1.17872	0.755429	187.99	1.99283	21.0634	2.24016	0.645014	6.22904	2.2905	2.90943	0.887832	0.42494	1.88803	2.58013	1.49541	18.7711	0.519121	2.10455	6.8661	1.03099	0.888542	1.20651	0.825216	3.38409	18.5189
SL006091	5014-49_1	Cytoplasmic protein NCK1	10.2939	3.98616	8.80007	24.6961	1.47423	0.509773	2.12445	1.96489	0.591842	23.0775	4.52861	9.54244	6.58374	0.419638	5.96064	2.66212	0.964311	0.935588	0.417755	2.877	1.23805	0.768688	4.6833	0.935375	1.7714	6.41173	0.754074	1.00319	0.386867	0.922682	0.360227	6.9634
SL003440	5015-15_1	Platelet-activating factor acetylhydrolase	4.13666	3.72427	4.35882	7.2676	1.14472	0.693825	0.554718	0.676596	0.67829	73.0314	1.92123	6.07001	1.18117	0.4743	2.67649	3.68147	0.813981	1.10274	0.370539	1.65042	1.82363	0.810656	12.3087	0.50716	1.99892	3.46671	0.61905	0.945868	0.45625	0.808972	0.188354	4.45407
SL008933	5016-61_2	Protein deglycase DJ-1	3.7259	6.64084	278.366	25.2165	1.58461	0.595745	2.6146	1.66383	0.836558	183.03	49.0808	11.5478	17.2085	0.596239	10.254	150.187	3.43192	3.81833	9.57551	5.42648	54.6569	5.89548	40.4424	6.28448	1.49512	9.48296	2.12949	0.556874	0.370747	0.55231	0.425366	6.92576
SL004932	5017-19_1	Peroxiredoxin-5, mitochondrial	0.985414	0.73052	1.24607	1.54577	0.502039	0.148936	0.0881716	0.17766	0.234077	9.86896	1.05608	1.99193	0.112735	0.115211	0.526065	0.475812	0.348325	0.26483	0.105722	0.629343	0.378994	0.256229	3.32935	0.14832	0.853196	1.05179	0.129303	0.384899	0.092862	0.334635	0.0439492	1.15429
SL005694	5018-68_1	Peroxiredoxin-6	2399.34	2826.91	385.901	732.181	546.062	178.499	601.798	155.094	99.7752	4834.18	629.047	2813.35	770.971	117.845	699.554	173.835	54.8741	338.557	44.3241	320.393	33.5343	49.4544	219.533	208.447	77.2752	1926.88	225.61	8.9837	255.091	68.0966	96.0918	2181.31
SL002803	5019-16_2	Ubiquitin carboxyl-terminal hydrolase isozyme L1	160.94	243.817	143.342	283.926	70.4989	11.2974	41.5108	21.5851	27.1024	1605.34	82.8276	81.9519	13.9552	10.0696	144.654	11.6557	9.10779	23.8217	10.3392	10.6282	3.73644	3.7352	17.6	9.47815	4.71289	48.4161	11.1166	1.59692	20.7794	2.83303	3.83457	40.2873
SL003653	5020-50_1	Phosphoglycerate kinase 1	52.6045	51.7594	57.198	104.026	18.8567	5.33627	10.1495	7.03404	4.49002	1255.2	13.9498	62.8401	15.076	4.15349	44.2496	25.6418	15.7681	13.9014	4.67536	5.87601	6.26901	5.82701	4.22296	4.36827	2.70585	49.6025	5.89986	0.888542	9.99301	1.1631	3.30561	38.7441
SL004914	5021-13_1	Inorganic pyrophosphatase	106.653	56.1094	37.6609	142.076	6.17083	17.767	11.2367	21.634	19.3246	714.457	7.53575	227.04	388.169	9.85013	57.0856	21.0955	19.6034	2.73513	3.04232	4.43751	1.8489	1.7671	12.3385	1.65545	2.92524	154.857	22.9655	0.962246	13.5473	2.33919	7.98228	72.4444
SL009792	5023-23_1	Adenylosuccinate lyase	12.2855	18.6076	50.9289	26.3372	7.0171	2.32849	2.482	2.67128	1.97369	140.086	6.89733	29.1253	7.69437	1.68612	9.50889	5.48921	2.07712	6.9811	0.445468	2.24765	1.60218	1.33195	2.49532	1.0813	2.31582	30.3337	1.99332	0.622389	2.1558	0.828465	1.46759	23.6003
SL002522	5024-67_1	Retinoblastoma-associated protein	2.9355	3.03235	6.25217	8.52557	0.416186	0.586058	0.286037	0.645745	0.607801	33.1013	1.8198	5.04713	0.673502	0.50962	2.16116	1.88588	0.379491	0.842247	0.288425	1.86234	2.94278	0.660453	7.11093	0.480845	1.86078	2.5832	0.56527	0.995004	0.224971	0.718003	0.0988857	3.40015
SL008059	5026-66_1	40S ribosomal protein S3	0.518639	0.344585	0.88728	1.02162	0.11856	0.186473	0.0874774	0.101064	0.224767	9.96187	0.745819	1.88426	0.164375	0.127825	0.239413	0.592161	0.357492	0.310416	0.130356	0.629343	0.561804	0.300407	2.28682	0.198558	0.511918	1.43885	0.0961187	0.487265	0.0445037	0.428852	0.044734	1.64361
SL005764	5028-59_1	Scavenger receptor cysteine-rich type 1 protein M130	7.30243	9.30379	5.2655	14.4971	0.521663	0.414115	1.25107	0.412766	1.16506	129.602	1.24104	4.4011	0.930975	0.221172	4.16343	3.0511	0.801148	0.527489	0.325376	0.815577	0.56329	0.488161	2.92317	0.260757	1.49512	3.93791	0.284923	0.630578	0.48078	0.516572	0.653745	2.14548
SL006528	5029-3_1	Prolyl endopeptidase FAP	2.55378	5.27077	3.56609	5.42831	0.936213	0.335409	0.3874	0.446809	0.434904	32.4096	1.45584	4.80487	0.584042	0.253128	1.94215	1.40834	0.43999	0.586099	0.261738	1.35501	0.725291	0.556636	3.53245	0.497591	1.61701	2.81039	0.508056	0.810744	0.364089	0.584799	0.186784	3.1994
SL006629	5030-52_1	NAD-dependent protein deacetylase sirtuin-2	398.51	185.872	270.363	236.356	124.263	39.3966	167.443	27.3787	26.0716	447.355	73.3886	984.769	326.02	74.2212	454.619	157.642	30.2145	46.0131	20.2011	22.5151	24.8397	16.5378	47.0916	15.2028	8.66197	229.762	62.9818	2.84579	49.615	4.55168	17.0939	195.828
SL008190	5031-10_1	Spectrin alpha chain, non-erythrocytic 1	2.15754	0.752573	0.807279	1.1093	0.0858536	0.0871822	0.0798404	0.17766	0.160928	8.2379	0.733886	1.89772	0.107644	0.110165	1.06501	0.388985	0.340992	0.245293	0.110854	0.674296	0.606391	0.247394	3.94405	0.255972	0.552546	0.925577	0.181939	0.421751	0.0876057	0.302146	0.0423796	0.878266
SL009868	5032-64_1	FACT complex subunit SSRP1	35.9562	8.38581	18.0074	35.5718	0.928855	0.348729	3.41301	2.76277	0.500073	102.525	2.15989	5.747	5.63531	0.634082	26.2302	2.51278	0.617819	0.714173	0.409543	1.11098	0.593015	0.74439	4.69955	0.346878	1.13759	2.86929	0.741487	0.6142	0.807024	0.549061	0.0667086	2.71008
SL004737	5033-27_1	Tropomyosin alpha-1 chain	2.61186	1.8773	2.01456	3.14491	0.535563	0.387476	0.279789	0.51383	0.617111	20.0683	1.8198	4.97983	0.386937	0.295176	1.49767	1.08013	0.41249	0.777124	0.321271	1.68895	2.06143	0.651617	5.42662	0.58132	1.86078	2.65893	0.450843	0.929489	0.250202	0.808972	0.112227	3.37505
SL010388	5034-79_1	Trypsin-2	28.7907	532.764	153.725	1808.66	128.685	0.739837	32.8512	9.27766	0.623761	52.2714	1.8377	40.4174	0.867698	0.373385	4.01956	1.61325	8.31581	0.85093	0.529635	1.28437	1.11172	8.72946	2.26921	0.93059	17.3402	22.7271	0.61905	0.880353	2.12251	1.77064	7.43056	8.49409
SL000142	5035-7_1	Thymidylate synthase	15.0654	20.3112	10.0098	8.17867	0.921496	0.638125	6.74409	1.61383	0.69824	28.4455	2.59545	60.2291	14.8956	0.798909	11.9717	6.88713	15.044	71.9448	0.661017	2.466	0.918504	3.22054	1.74524	0.203342	1.64139	2.86087	2.59292	0.679714	0.394576	0.568554	0.155392	3.11157
SL004782	5036-50_1	Tumor necrosis factor-inducible gene 6 protein	22.1832	6.6877	14.611	31.8379	1.0466	0.118665	0.821315	0.456383	0.430914	192.465	33.0786	3.72815	0.481489	0.131189	10.8015	6.55892	0.821314	0.916052	0.147805	4.92557	0.710429	2.02554	3.8249	1.24876	0.528169	1.14435	0.097263	0.348047	0.070435	0.311893	0.0455188	0.878266
SL004852	5060-62_3	Programmed cell death 1 ligand 1	1.63475	17.2485	2.14305	1.33992	2.38101	0.542467	1.06847	0.458511	0.613121	9.61088	1.15751	12.2073	0.190559	0.440662	0.858881	0.41156	0.540821	0.547026	0.428019	1.20089	0.862027	0.720092	1.52048	0.605243	1.7714	7.24475	0.419947	0.749324	0.352175	0.948674	0.0910377	6.73756
SL004853	5061-27_3	ICOS ligand	562.219	385.056	996.941	981.062	117.18	11.3991	45.3188	38.2032	40.7347	5225.79	554.155	238.561	42.4743	17.5886	694.239	408.383	39.5404	73.6401	22.4407	104.625	69.8628	37.6436	27.0126	75.708	14.2118	179.267	9.94714	7.82491	10.9423	7.94027	19.9396	115.065
SL011100	5062-60_3	CD226 antigen	3.1471	5.29558	3.91276	6.16593	0.481598	1.4494	0.637335	0.932979	1.40712	23.8982	2.14796	11.1575	0.479307	1.03438	2.01837	1.79211	0.366658	1.25469	0.506027	2.6715	1.5026	1.25243	12.0244	1.36598	2.13705	9.71856	1.05044	1.17517	0.578198	1.70241	0.317847	14.8176
SL014188	5063-12_2	Natural killer cell receptor 2B4	0.641038	0.482419	0.55758	0.466972	0.13246	0.148936	0.081229	0.17234	0.273976	5.46613	1.03818	2.15344	0.155647	0.17576	0.28021	0.437609	0.350159	0.429806	0.174492	1.0853	0.435472	0.415268	2.17715	0.299033	1.01571	1.71652	0.2197	0.687904	0.0651786	0.588048	0.0667086	1.84436
SL014229	5065-8_2	CD83 antigen	4.91877	12.2534	10.5067	9.54719	1.77921	3.26449	2.11751	2.00106	3.97132	19.8515	4.34962	28.6677	2.26634	2.75161	1.96791	6.01712	6.47518	2.36393	2.15754	4.30265	1.74189	4.49947	4.00227	3.20324	4.8754	56.6537	1.99675	3.86536	1.14763	4.74987	4.55581	41.5796
SL014270	5066-134_3	CMRF35-like molecule 6	2200.45	3705.27	3026.8	2434.05	1200.93	989.302	946.79	984.563	1085.05	3640.5	1527.22	14707.7	749.229	876.588	846.921	1384.03	2515.16	1394.2	860.562	2134.04	718.081	2015.77	685.683	2077.46	1809.08	10207.1	874.369	703.644	375.337	1337.77	1057.69	10819.7
SL014208	5068-54_3	Cytotoxic and regulatory T-cell molecule	1.00201	2.77322	2.53093	2.11567	0.223219	0.273655	0.181897	0.440426	0.418944	11.8768	1.26491	3.5128	1.11426	0.224536	0.868544	0.918631	0.361158	0.566563	0.232998	1.14309	0.579639	0.56768	5.59586	0.377978	1.2026	2.44016	0.352435	0.753418	0.19098	0.597794	0.0808352	3.17431
SL004556	5069-9_3	Complement decay-accelerating factor	1634.71	3335.91	2602.7	2180.36	962.812	425.288	654.346	697.394	467.154	1811.8	965.078	8317.7	340.238	508.671	370.74	724.282	1639.19	550.167	451.187	823.803	246.379	1123.21	363.276	940.38	3490.73	6475.29	664.407	501.109	311.08	810.151	813.402	6747.76
SL003739	5070-76_3	Tumor necrosis factor receptor superfamily member 6B	1.33809	0.851813	1.28971	2.65126	0.180701	0.199792	0.0965028	0.226596	0.450864	16.2229	1.09785	2.54375	0.344752	0.16651	0.610879	0.802282	0.361158	0.492758	0.206311	1.09172	0.818925	0.393179	7.16373	0.277503	1.19447	1.523	0.21169	0.626484	0.0925116	0.510074	0.0470884	1.53069
SL004857	5071-3_3	Desmoglein-2	4952.19	5057.01	5058.98	4377.78	1904.26	1780.69	1544.77	2051.3	768.084	8349.83	2579.71	21172.8	2055.02	849.352	2400.74	4095.78	4691.59	1869.25	1036.5	1138.56	540.394	1692.4	464.611	1070.86	2285.05	14016.5	3079.25	614.335	901.497	725.862	1060.7	7982.55
SL004791	5073-30_2	Tumor necrosis factor receptor superfamily member 25	3134.73	2175.38	2466.99	2568.22	1092.24	532.679	826.041	830.493	176.245	5544.56	696.088	8222.65	1248.02	197.136	1535.67	2571.37	2937.91	505.189	289.695	281.188	158.17	382.407	97.8687	254.195	570.723	4007.34	1526.99	193.579	540.382	197.207	271.809	1837.91
SL014294	5076-53_2	Ephrin type-A receptor 10	0.614068	0.656089	1.29213	1.76306	0.203596	0.0835496	0.0909487	0.103191	0.223437	8.19661	0.781618	2.09961	0.115645	0.112688	0.341405	0.368147	0.353825	0.297391	0.146779	0.789889	0.349269	0.309242	4.38949	0.143536	1.04009	1.00972	0.127014	0.528212	0.070435	0.43535	0.0439492	1.02883
SL007179	5077-28_3	Ephrin type-B receptor 2	75.8935	511.193	98.4565	139.287	117.019	137.903	56.8658	78.4043	166.664	295.037	54.3672	1505.9	50.4327	107.828	36.1589	106.87	135.073	74.5388	46.0238	171.239	48.709	186.765	105.332	173.343	150.187	1383.66	70.1575	59.5651	26.9556	127.229	119.132	1401
SL008414	5078-82_3	Ephrin type-B receptor 6	349.892	1815.1	446.047	600.463	370.534	500.69	308.535	296.554	581.651	1133.32	136.336	6250.97	198.808	446.775	140.105	351.77	578.18	351.558	269.528	394.746	119.529	592.298	361.481	521.745	213.136	5581.43	270.756	95.5081	134.735	418.752	559.349	5570.56
SL007429	5080-131_3	Transmembrane glycoprotein NMB	45.8373	73.0933	222.659	75.0319	27.8248	29.6964	66.9931	55.6872	18.7926	123.321	19.2063	186.044	86.7116	10.2672	59.3992	167.144	253.773	10.298	17.3948	42.532	21.6948	68.5479	101.69	16.4037	9.48266	303.514	31.5933	6.78486	53.6147	35.1691	24.4687	177.322
SL004849	5082-51_3	X-linked interleukin-1 receptor accessory protein-like 2	7.21738	6.68494	10.5213	14.4056	26.976	0.882719	1.80439	0.955319	1.31801	68.8092	2.84604	10.175	1.47647	0.863663	5.74592	2.77499	1.54913	1.36757	0.891963	1.72106	1.1786	0.801821	8.32271	0.538259	2.4377	4.68679	1.05845	0.79027	1.10769	0.72775	0.342961	4.96848
SL005174	5084-154_3	Interleukin-17 receptor B	1.28622	1.66503	2.04608	2.13854	0.500404	0.30877	0.263821	0.293617	0.414954	13.0537	1.61694	4.75103	0.404392	0.289289	1.09829	0.939469	0.577487	0.534002	0.259685	1.69537	0.606391	0.45061	2.25838	0.392331	1.53575	2.32236	0.366167	0.753418	0.174861	0.705007	0.131063	3.0112
SL005181	5085-18_3	Interleukin-20 receptor subunit alpha	1.63475	0.548579	1.25334	1.16457	0.137366	0.18284	0.355464	0.359574	0.377715	4.68673	0.924815	3.71469	0.270565	0.160623	1.10044	0.630365	0.368491	0.377709	0.178598	0.667874	0.380481	0.342375	2.58198	0.220088	0.690682	2.36443	0.154477	0.446319	0.462558	0.396364	0.12243	3.26213
SL005183	5087-5_3	Interleukin-22 receptor subunit alpha-2	3.21764	6.04539	1.43031	3.50515	5.28368	1.80903	0.729672	0.724468	1.78616	9.30635	1.01431	28.6408	0.726597	1.64743	0.555052	0.496651	1.97995	0.414611	0.220681	1.07887	0.53951	0.543383	4.08621	0.52869	7.41874	20.2533	1.05044	1.1547	0.368995	3.94414	5.34768	26.2727
SL005185	5088-175_3	Interleukin-23 receptor	1.95216	10.0564	7.0546	1.86217	1.18478	0.881508	1.18858	1.34043	0.944286	22.2465	1.62887	7.60434	5.39602	0.512143	1.5009	1.56636	0.487655	0.898686	0.503974	1.4385	0.744613	0.585351	6.81171	0.437784	1.47887	6.00784	0.795268	0.810744	0.682273	0.656274	0.113797	5.34488
SL005189	5089-11_3	Interleukin-7 receptor subunit alpha	0.694976	0.543066	1.43516	1.73256	0.0842183	0.159834	0.0819232	0.182979	0.224767	16.6977	0.978514	1.81697	0.139646	0.173237	0.56042	0.814438	0.351992	0.366855	0.197073	0.886217	0.737181	0.384344	7.97745	0.186597	0.877573	0.942406	0.231143	0.499549	0.105127	0.461341	0.0431644	1.38013
SL005190	5090-49_2	Leukocyte immunoglobulin-like receptor subfamily B member 1	21.4488	312.332	132.646	16.4717	102.783	11.0891	28.5621	50.0309	65.3207	416.577	10.3281	238.965	26.1968	37.4672	15.943	48.9305	61.6114	19.1437	15.3368	26.0278	18.8962	86.4619	71.8445	39.5489	7.98754	0.900334	12.6945	3.05462	11.5058	11.6245	46.5979	683.103
SL005191	5091-28_3	Leukocyte immunoglobulin-like receptor subfamily B member 2	14.5426	65.5262	55.3871	58.0493	60.8653	4.09998	9.44964	3.20745	6.57809	350.219	4.81501	57.2143	5.22001	1.41954	9.19862	8.79906	21.2845	4.33062	2.31253	4.65585	1.59326	11.1195	5.68793	6.10266	5.30607	63.3263	3.59873	1.50684	2.09903	2.66733	3.20044	59.7598
SL007328	5092-51_3	Protein jagged-1	3.20726	3.79319	9.5128	4.9194	0.882248	2.09116	1.19275	2.4234	2.83552	34.8562	1.8914	16.6892	1.29755	0.92253	1.78433	11.1746	2.87277	1.32198	0.872461	2.33114	2.59797	2.19783	5.15312	1.65305	2.38082	18.7051	1.12596	1.34714	0.789853	1.63094	2.45802	17.2266
SL007774	5093-47_3	Protein jagged-2	0.466775	1.33148	0.664248	0.739531	0.0834007	0.119875	0.081229	0.148936	0.214127	6.02874	0.82935	1.85734	0.177467	0.126144	0.38757	0.574795	0.342825	0.306074	0.130356	0.854108	1.09685	0.278318	2.8135	0.303817	1.10509	0.875091	0.140745	0.540496	0.103725	0.393115	0.0565061	1.22957
SL009202	5094-62_3	Junctional adhesion molecule-like	1.79449	3.61125	1.81092	3.65953	0.361403	0.188895	0.217305	0.37234	0.321855	16.7803	1.21121	3.63393	0.426939	0.159782	1.35059	1.00372	0.395991	0.427635	0.185783	1.10456	1.70325	0.435148	2.74851	0.215304	1.26761	2.01944	0.282635	0.663336	0.24845	0.500328	0.166379	1.74399
SL012698	5095-21_3	Killer cell immunoglobulin-like receptor 2DL4	6.24856	3.85659	9.62189	2.06421	0.322156	0.340253	0.279094	0.302128	0.401654	14.6899	1.35441	5.69316	0.842969	0.217808	0.955506	0.774498	0.346492	0.531831	0.232998	1.19447	1.04484	0.538965	5.37246	0.430607	1.40574	1.86798	0.403928	0.683809	0.185023	0.607541	0.171873	3.83928
SL014269	5096-51_3	Killer cell immunoglobulin-like receptor 3DL2	0.668007	0.581659	0.603641	1.09786	0.0940302	0.187684	0.0874774	0.2	0.308556	13.9415	1.34844	2.85331	0.11419	0.191738	0.392938	0.65294	0.353825	0.447172	0.196047	1.31648	0.698539	0.468281	8.2347	0.361232	1.35699	1.5819	0.225421	0.827122	0.126853	0.578301	0.0517973	2.32113
SL014289	5097-14_3	Killer cell immunoglobulin-like receptor 3DS1	0.638963	0.81322	1.16122	1.09024	0.10466	0.248227	0.0867831	0.248936	0.368405	10.3025	1.18138	1.97847	0.161466	0.188374	0.415484	0.609526	0.362992	0.481904	0.186809	1.05319	0.84865	0.424104	5.88831	0.339701	1.2026	1.37995	0.185372	0.671525	0.102674	0.61079	0.0455188	2.60971
SL014209	5098-79_3	Killer cell lectin-like receptor subfamily F member 1	0.715722	0.534795	1.43516	1.64107	0.115289	0.159834	0.100668	0.165957	0.275306	16.1197	0.954648	1.68238	0.122918	0.196784	0.647382	0.684198	0.361158	0.41027	0.181677	0.809155	0.881348	0.346793	5.71907	0.322956	0.820693	1.32947	0.196815	0.536401	0.0658795	0.432101	0.044734	1.32995
SL005195	5099-14_3	Lymphocyte activation gene 3 protein	0.780033	0.363881	0.26182	0.360235	0.26819	0.111399	0.0902544	0.110638	0.384364	6.56038	0.650354	2.00539	0.11419	0.10512	0.227604	0.27611	0.361158	0.312586	0.135488	0.603655	0.518702	0.2739	2.9692	0.160282	0.54442	0.799362	0.106417	0.421751	0.0823493	0.373621	0.044734	1.30485
SL005197	5100-53_3	Lysosome membrane protein 2	0.999936	0.705709	1.54425	2.04133	0.179066	0.312403	0.106223	0.378723	0.508053	13.1672	1.34247	3.40513	0.374572	0.293494	0.698915	1.05582	0.348325	0.52966	0.220681	1.23942	0.77731	0.499205	5.42256	0.38037	1.52763	5.63761	0.260894	0.802554	0.104076	0.734247	0.181291	3.63853
SL005200	5102-55_3	MHC class I polypeptide-related sequence B	0.95637	2.92208	6.11641	5.05092	2.34503	0.359626	0.272846	0.737234	0.389684	12.3052	1.30071	4.34726	0.107644	0.299381	0.425146	0.573059	0.329992	0.612148	0.305874	1.0275	0.692594	0.790776	5.28445	0.499983	1.16197	3.58451	0.267759	0.712472	0.0869048	0.72775	0.0431644	3.72636
SL014288	5103-30_3	Cell surface glycoprotein CD200 receptor 1	0.8153	1.13851	1.42062	3.63857	0.282091	0.221588	0.0867831	0.271277	0.376385	10.0393	0.871116	2.79947	0.262564	0.231263	0.433735	0.632101	0.366658	0.375538	0.163201	0.982545	0.639089	0.443983	2.80944	0.318171	0.950704	2.42333	0.210546	0.536401	0.0967167	0.549061	0.136556	3.02375
SL005207	5104-57_3	Natural cytotoxicity triggering receptor 1	40.8418	40.7988	36.793	64.7337	27.0046	2.86006	8.66651	3.68617	2.78099	399.007	8.06081	51.9249	11.3324	1.93252	47.4575	38.0858	9.40661	5.05348	1.45855	3.5834	3.38271	3.8103	8.6639	2.2894	4.16035	19.7821	3.05291	1.13832	4.12973	1.62769	1.0124	17.8288
SL005208	5105-2_3	Reticulon-4 receptor	0.782107	30.5137	37.0306	19.7138	42.2809	9.39267	2.58128	17.6787	34.5968	96.3618	0.757752	8.70798	3.3857	8.01264	0.337111	16.9504	7.71815	0.388562	3.83164	0.680718	8.15655	2.90908	36.7109	18.4707	0.771939	182.709	3.26575	0.802554	2.92568	1.43925	17.5875	129.206
SL007356	5106-52_3	Neurogenic locus notch homolog protein 2	0.508266	0.366638	0.560004	0.617546	0.0973008	0.118665	2.47019	0.151064	0.284616	4.00023	1.03221	2.86677	0.113463	0.142122	0.328522	0.347308	0.357492	0.395074	0.171413	1.04676	0.708943	0.267274	1.17793	0.193773	1.11322	1.32105	0.155621	0.622389	0.0483583	0.438599	0.044734	1.75653
SL005703	5107-7_2	Neurogenic locus notch homolog protein 1	202.73	365.549	342.398	542.648	175.896	82.0324	83.1111	46.0319	88.3599	1241.14	78.3885	1077.81	68.2296	67.6415	82.7779	121.475	196.916	57.505	59.704	98.8839	28.1244	160.662	52.9759	88.8726	296.538	1020.15	73.524	50.2211	34.2503	94.7861	98.447	807.817
SL005209	5108-72_3	Neurogenic locus notch homolog protein 3	218.565	306.443	282.048	927.295	165.141	31.055	24.2403	64.2628	33.2987	1386.43	39.3673	468.32	76.9771	36.9609	48.3604	158.282	72.041	33.564	13.363	66.1003	26.8046	29.6188	25.7223	52.9527	98.6376	227.625	52.0128	22.6926	11.8215	39.37	37.0688	536.47
SL005210	5109-24_3	Neuronal cell adhesion molecule	6.92072	8.40511	2.92608	4.81648	1.6116	1.81629	0.994187	1.29255	2.43254	93.4558	1.45584	18.5061	1.0408	1.36908	3.45914	1.58199	2.05512	1.58681	0.698995	1.56051	2.4003	1.43356	7.87997	1.04303	1.7714	16.3491	1.28502	0.794365	0.934928	1.2963	1.5861	15.0811
SL009054	5110-84_3	Neurexin-1-beta	1.33601	41.4329	8.09461	10.138	2.25918	0.461339	0.381151	0.693617	0.655681	11.7736	1.24701	12.315	0.234926	0.290971	0.621615	0.939469	1.43363	0.586099	0.339746	1.37428	0.757989	1.4446	1.69108	0.552613	5.00542	5.84797	0.338704	0.847596	0.170656	0.896691	1.9887	6.86303
SL008728	5111-15_3	Neurexin-3-beta	14.7874	101.349	69.3339	54.9597	20.9164	17.6738	11.6505	24.4457	21.1041	92.1189	22.2194	137.807	28.4253	9.2295	8.48682	25.35	24.8539	19.363	10.9037	35.0955	19.3302	18.5656	29.7841	18.43	16.7145	191.527	8.88869	6.7521	6.19267	10.4679	15.3139	174.123
SL014268	5112-73_3	OX-2 membrane glycoprotein	75.3956	236.584	113.635	55.2151	43.4607	68.1571	24.7422	43.6628	90.2286	143.317	36.563	917.609	34.7792	65.4113	29.1182	73.9142	101.726	40.4691	30.7763	103.431	20.1135	86.6828	68.3066	108.441	92.1695	1028.27	37.1259	47.9322	23.8186	100.569	90.0574	1024.36
SL005212	5114-65_3	Prolactin receptor	17.8474	11.3851	8.7928	14.6724	3.18067	2.5634	2.19804	1.97021	1.73563	90.8079	2.68495	28.2101	3.66862	1.50952	10.283	4.01662	4.73539	1.59549	0.954574	2.41462	1.36884	1.65886	12.4346	1.53344	2.53521	26.0508	2.2668	0.777986	2.50833	1.26382	1.28394	19.3846
SL005213	5115-31_3	Tumor necrosis factor receptor superfamily member 19L	145.92	460.351	325.469	431.289	194.278	64.8115	82.4335	50.666	100.136	177.61	76.2883	1171.5	53.3172	60.2739	45.671	122.213	135.405	74.2566	68.9726	80.9219	38.4761	124.468	80.2728	89.9132	51.5574	1525.67	86.135	15.097	48.1463	41.7319	93.757	1369.05
SL007680	5116-62_2	Roundabout homolog 2	21.6542	45.419	42.8488	56.1738	15.1323	9.0173	7.86394	7.77234	7.54099	244.85	4.00356	77.4432	14.6934	5.65123	13.0775	13.4339	16.9011	5.32265	2.99408	5.32373	5.33119	17.1298	15.393	7.43037	6.98808	50.2252	6.17677	2.18246	5.71119	4.24304	7.0201	82.005
SL014148	5117-14_3	Roundabout homolog 3	1.92934	0.934514	1.38183	2.63219	0.116107	0.209479	0.0999741	0.25	0.307226	14.0034	1.24104	3.08211	0.118554	0.199307	1.16056	0.651203	0.353825	0.334294	0.162175	0.905483	0.58707	0.379926	6.83337	0.217696	0.836945	1.25374	0.2197	0.540496	0.129306	0.445097	0.044734	1.68125
SL008309	5118-74_2	Reticulon-4	2347.82	1792.6	1288.2	1350.05	931.317	304.042	342.944	435.965	215.875	4808.34	356.131	3475.66	790.368	248.24	1001.66	1795.79	1582.37	1164.76	291.811	334.984	67.7568	579.007	379.766	184.085	155.664	1159.29	495	108.005	360.206	88.1584	147.293	1146.97
SL014248	5121-3_2	Semaphorin-6B	1.0518	0.799437	1.75517	2.38251	0.248567	0.271233	0.0958085	0.241489	0.416284	19.8721	1.29474	3.25708	0.201469	0.251446	0.675295	0.845696	0.328159	0.534002	0.217602	1.27795	0.53951	0.505832	10.4525	0.318171	1.50325	1.79225	0.273481	0.814838	0.161194	0.64003	0.0847592	1.96983
SL005214	5122-92_2	Semaphorin-6A	0.531086	0.860083	0.545459	1.61248	0.0932125	0.219166	0.0874774	0.174468	0.291266	43.1612	0.924815	2.26111	0.117827	0.227899	0.527138	0.981146	0.353825	0.425465	0.179624	0.892639	0.509785	0.45061	16.3029	0.160282	0.910076	1.67445	0.215123	0.548685	0.293654	0.438599	0.044734	1.21703
SL005169	5124-69_3	Intercellular adhesion molecule 5	1.36298	8.72488	1.02789	1.36851	0.228125	0.444387	0.148573	0.58617	1.16506	8.3721	1.10381	8.82911	0.108371	0.867027	0.411189	0.380303	0.421657	1.23081	0.328456	1.66326	0.964578	1.13094	2.80267	0.976043	1.61701	15.4656	1.1477	1.12194	0.536147	1.13386	0.456758	13.0862
SL014292	5125-6_3	Sialic acid-binding Ig-like lectin 14	181.565	534.586	127.511	1349.19	119.848	3.86992	11.5727	4.95426	7.2617	1830.58	84.8443	44.4686	11.1848	7.42313	75.7952	24.2161	2.36861	7.47819	2.29611	16.2281	3.48675	9.00557	31.9504	8.46144	35.3223	20.7077	4.97414	14.5115	3.35179	6.03642	4.391	36.4355
SL014228	5128-53_3	SLAM family member 6	2.90023	36.5701	3.68003	3.12204	3.54208	1.4712	2.76734	1.02021	2.02024	8.86761	0.889016	12.5573	0.124372	1.03522	0.54539	0.380303	1.90662	0.636026	0.652806	1.33575	0.656924	0.885758	3.22104	0.746386	1.61701	51.5799	0.897108	0.720661	1.07545	1.92659	2.02873	20.7898
SL005221	5129-12_3	Scavenger receptor class F member 1	35.1845	35.4454	58.398	401.407	35.7445	5.44767	10.784	3.18723	8.88161	409.887	8.96772	75.855	9.34466	4.35952	22.9729	23.0873	13.8633	5.47894	3.67255	9.53005	4.67575	15.6013	9.06467	5.92803	18.0065	71.2863	7.2501	5.30259	5.48236	6.22161	5.55016	83.3726
SL005222	5130-67_3	Scavenger receptor class F member 2	0.472999	0.341828	1.30425	1.62582	0.082583	0.0944473	0.0819232	0.174468	0.199497	11.9388	0.704053	1.46703	0.109099	0.11437	0.382202	0.623419	0.333659	0.280025	0.133435	0.738514	1.63934	0.329122	4.00904	0.162674	0.706934	0.723633	0.14189	0.450413	0.0595719	0.324888	0.0423796	0.890813
SL004863	5131-15_3	Tumor necrosis factor receptor superfamily member 19	8.56584	22.398	25.8572	95.5538	7.90671	5.38834	7.95905	4.25957	6.01284	19.2992	4.66584	90.7003	4.42213	5.04154	3.58261	8.86157	8.96113	3.80748	3.55656	9.00988	3.10478	10.2646	8.39447	6.20553	17.6977	98.7759	3.73948	3.51732	2.78095	6.47177	8.87068	55.3308
SL005223	5132-71_3	Interleukin-27 receptor subunit alpha	6.61368	10.5112	3.54912	5.19577	2.61813	1.49057	1.54057	1.12979	3.19594	35.0317	1.8377	20.1885	0.827695	1.25219	3.03829	1.33366	0.465656	1.79303	0.835509	2.13206	1.07307	1.67653	3.42684	1.40426	2.03142	22.7692	0.990938	1.03186	0.889023	1.08513	0.854655	17.214
SL002078	5133-17_3	TGF-beta receptor type-2	2.34425	1.95448	3.38184	4.87175	0.242843	0.387476	0.196477	0.395745	0.373725	17.7714	1.18138	3.8089	0.344024	0.218649	1.61255	2.00397	0.381324	0.540514	0.215549	1.05319	1.20386	0.424104	4.04695	0.282287	1.04009	1.64921	0.375321	0.634673	0.149981	0.61079	0.0604302	1.93219
SL007547	5134-52_2	Hepatitis A virus cellular receptor 2	293.807	717.627	579.556	547.418	143.107	118.481	155.13	134.877	117.416	239.999	110.691	1720.12	159.026	113.337	93.1038	165.327	244.082	131.714	103.368	189.182	26.5489	199.011	158.804	165.927	71.4978	1672.65	100.908	59.9664	45.2154	124.013	134.249	2451.07
SL004366	5138-50_3	Tumor necrosis factor receptor superfamily member 12A	1.79242	1.5906	2.42426	3.96068	1.76286	0.106556	0.204114	0.228723	0.469483	22.0348	2.05249	1.9381	0.119281	0.124462	0.834189	1.1027	0.350159	0.405928	0.203232	0.770624	0.532078	0.371091	1.38644	0.246403	1.50325	1.31264	0.186516	0.434035	0.179416	0.425604	0.0494429	1.70635
SL005230	5139-32_3	Netrin receptor UNC5C	32.2386	25.7942	15.5274	27.0786	11.8985	22.0232	24.0785	8.96809	10.0653	296.792	9.27202	150.27	30.1367	9.523	33.3579	19.9998	25.3251	6.74666	9.97582	24.8976	9.19842	22.25	13.0101	13.4852	9.73456	92.238	10.8546	5.81852	10.3701	6.80966	13.0482	73.7242
SL005231	5140-56_3	Netrin receptor UNC5D	10.1135	64.5559	23.3165	51.4298	20.5256	10.3093	7.28631	11.3053	14.5832	46.1498	3.3353	186.38	6.38882	6.13646	2.84934	10.0094	14.3932	4.16999	4.13649	13.2162	2.69903	24.5936	9.79851	14.0641	37.4594	99.5584	6.48229	4.85627	7.68302	14.7467	17.976	134.463
SL011406	5178-5_3	High affinity cAMP-specific 3',5'-cyclic phosphodiesterase 7A	0.37342	0.73052	0.727278	0.722376	0.0874889	0.151358	0.0867831	0.226596	0.230087	15.7996	0.721953	1.92464	0.197832	0.162305	0.36073	0.599107	0.366658	0.314757	0.121118	0.796311	0.593015	0.351211	8.87241	0.193773	0.836945	1.22008	0.170496	0.520023	0.147528	0.428852	0.0455188	1.80672
SL016548	5183-53_3	AMP Kinase (alpha1beta1gamma1)	0.850568	0.623009	1.29456	1.50384	0.176613	0.274866	0.100668	0.262766	0.383035	12.3362	1.09188	2.92061	0.150556	0.214444	0.65275	0.817911	0.353825	0.566563	0.22684	1.0275	0.756503	0.499205	4.01716	0.27511	1.07259	2.02786	0.265471	0.597821	0.102323	0.49383	0.08162	2.27095
SL002542	5193-51_3	GTPase KRas	0.943923	0.78841	1.45456	1.29227	4.76692	0.653866	1.26009	0.47766	4.5339	30.2882	1.56324	4.11846	0.120736	1.20005	0.603364	0.720665	0.361158	2.14903	1.9461	1.0275	0.939312	0.393179	6.58424	0.251188	1.1701	1.44727	0.178506	0.626484	0.127904	0.526319	0.0455188	1.39268
SL006476	5196-7_3	Glycylpeptide N-tetradecanoyltransferase 1	6.21537	4.68084	3.95882	4.78789	0.393291	0.615119	0.588737	1.06596	1.36323	61.7791	5.68612	6.43341	2.15288	0.428047	5.75451	1.14438	0.478489	0.807515	0.35309	1.5862	2.55933	0.662662	3.62722	1.06216	1.49512	2.8777	0.527509	0.777986	0.254056	0.630283	0.114582	2.84809
SL016554	5201-50_4	High affinity cGMP-specific 3',5'-cyclic phosphodiesterase 9A	2.02477	3.23358	2.99154	6.69008	2.8299	0.214323	0.617201	0.37766	0.353775	15.7583	0.841284	5.00675	0.278565	0.241355	1.1874	0.880427	0.410657	0.486245	0.291504	0.770624	0.732723	0.656035	1.74794	0.272718	15.5932	2.50747	0.303232	0.503644	0.247398	0.480835	0.26291	3.07393
SL007373	5202-4_3	Peptidyl-prolyl cis-trans isomerase D	0.267618	0.350098	0.242426	0.324021	0.0891242	0.0944473	0.0909487	0.0882979	0.113048	2.15755	0.50119	1.21131	0.207287	0.0563441	0.164261	0.177127	0.366658	0.167147	0.0492684	0.410999	0.267525	0.121488	1.24157	0.12679	0.414409	0.50486	0.0812432	0.257964	0.0424012	0.188435	0.0455188	0.802987
SL005308	5204-13_3	Proteasome activator complex subunit 3	1.05595	4.01924	8.33946	5.58841	9.88053	13.6452	8.40338	1.80426	13.8664	123.713	2.42242	29.5829	0.117827	17.1723	0.756889	7.12677	0.346492	0.583929	7.17881	0.956858	0.882834	0.364464	3.51755	0.212911	0.820693	1.11069	0.145322	0.593726	0.0592214	0.477586	0.0439492	1.68125
SL015728	5223-59_3	Glucokinase regulatory protein	2.74464	2.99375	3.13457	5.9353	3.79146	0.446809	0.696348	0.443617	0.406974	22.0606	1.15751	6.44687	0.509127	0.349838	1.73494	1.39444	0.610486	0.703319	0.36746	1.28437	1.13401	0.667079	6.39063	0.358839	2.12893	3.49195	0.535519	0.618294	0.325543	0.617288	0.301366	3.45033
SL016550	5225-50_3	Casein kinase II 2-alpha:2-beta heterotetramer	19.6149	18.0948	5.01095	9.93029	3.19866	9.19166	4.38081	0.987234	4.81852	86.1366	3.36513	50.1752	3.21186	5.65544	14.9499	2.84272	5.60254	2.91313	0.683598	1.85592	0.618281	1.74722	9.49793	0.882745	1.89328	14.9102	2.1478	1.06871	3.36896	1.13061	0.341391	12.5216
SL016551	5226-36_3	Casein kinase II 2-alpha':2-beta heterotetramer	1.44182	0.824247	0.593944	0.777651	0.208502	0.122297	0.222165	0.103191	0.531992	6.69975	0.817417	1.92464	0.114917	0.192579	0.443398	0.453237	0.362992	0.371196	0.14062	0.789889	0.364132	0.284945	1.03171	0.17942	0.723185	1.37995	0.100696	0.49136	0.101973	0.380119	0.0455188	1.56833
SL006921	5227-60_3	[Pyruvate dehydrogenase (acetyl-transferring)] kinase isozyme 1, mitochondrial	8.30652	3.62779	4.4267	11.0396	1.29435	0.428646	0.995576	0.489362	0.478793	56.4523	1.17541	7.96773	1.31428	0.304426	6.60372	1.30762	1.3163	0.609978	0.297663	1.23942	1.20832	0.625111	2.26651	0.337309	1.18635	4.08095	0.582434	0.569158	0.738691	0.510074	0.156177	3.03629
SL006189	5228-25_2	Kinesin-like protein KIF23	1.32357	8.18182	5.80853	2.57501	1.33278	0.502508	0.724812	1.05532	0.542632	19.2527	1.66467	6.13731	3.68608	0.376749	0.914709	1.80253	0.372158	0.759759	0.325376	1.65684	0.625712	0.717884	7.14478	0.557397	2.14518	5.2842	0.689995	0.958152	0.558223	0.831714	0.16324	5.67109
SL014735	5229-90_3	Inosine-5'-monophosphate dehydrogenase 1	106.869	8.79656	1.11516	3.91113	12.9418	2.33454	2.72915	0.884043	3.77316	156.954	4.11692	25.4779	1.1899	0.554191	6.46845	0.258745	0.359325	3.66204	0.728761	1.85592	0.422096	0.605231	1.21584	1.92099	0.804442	1.71652	0.139601	0.466792	0.0809477	0.441848	0.044734	1.60597
SL016557	5230-99_3	3-hydroxy-3-methylglutaryl-coenzyme A reductase	0.458477	0.380422	0.7394	0.810053	0.0874889	1.16727	0.0867831	0.15	0.215457	9.83283	0.906916	1.61508	0.116372	0.146327	0.264106	0.475812	0.368491	0.334294	0.128303	0.815577	0.969037	0.395388	4.72392	0.17942	0.950704	1.08545	0.121293	0.548685	0.0830502	0.529568	0.0455188	1.5056
SL012707	5231-79_3	Proprotein convertase subtilisin/kexin type 9	15.0799	3.28045	0.715157	0.867233	4.14387	0.428646	0.507508	0.27234	0.385694	75.3438	1.05608	3.8762	0.211651	0.191738	0.723608	0.599107	0.650818	0.460197	0.227866	1.05319	0.62274	0.488161	1.05337	0.387547	1.37324	2.65052	0.542384	0.810744	0.376004	0.649776	0.0918225	2.79791
SL007145	5236-2_3	Nuclear receptor subfamily 1 group D member 1	1.0269	1.39488	2.02668	2.62648	0.17416	0.358416	0.0951143	0.358511	0.387024	16.6461	1.06801	3.18979	0.140374	0.268265	0.673148	0.939469	0.348325	0.451514	0.174492	1.0275	0.900669	0.435148	7.82987	0.315779	1.33261	2.12041	0.303232	0.671525	0.150682	0.539314	0.0525821	2.50933
SL013928	5238-26_3	Peptidyl-prolyl cis-trans isomerase E	2.2343	2.00135	0.596368	0.70141	0.327061	0.175575	0.7505	0.253191	0.299246	9.21344	0.906916	4.14538	0.115645	0.160623	1.05857	0.362937	0.368491	0.373367	0.14062	0.86053	0.713401	0.31366	3.83031	0.282287	0.78819	1.51458	0.191093	0.511833	0.169955	0.451595	0.0455188	1.56833
SL007237	5242-37_3	Dual specificity mitogen-activated protein kinase kinase 4	27.4816	9.51329	31.896	28.7559	1.38183	0.854869	1.92589	2.74043	0.71154	147.446	5.76369	15.8278	18.9533	0.486914	18.1009	25.0323	7.71632	1.04195	0.647674	2.80636	4.07828	2.04321	8.97802	1.05977	1.86891	8.93603	1.967	1.17517	1.09437	0.948674	0.655314	9.7613
SL004716	5244-12_3	Mitogen-activated protein kinase 9	43.6715	327.959	642.444	452.347	965.139	1098.58	637.311	166.786	808.115	4786.99	81.4255	3824.77	6.53937	1026.18	18.0795	478.68	1.93779	20.8087	613.474	7.28882	1.9455	2.86933	4.04695	2.58125	7.7844	9.87002	1.158	3.90631	0.425413	3.50879	0.878199	13.5253
SL016549	5245-40_5	AMP Kinase (alpha2beta2gamma1)	1.33809	2.34318	2.71517	3.72815	0.318067	0.624805	0.168012	0.718085	0.841878	20.8322	1.72433	4.73757	0.365844	0.376749	1.12943	1.7869	0.333659	1.30244	0.288425	1.86876	2.57419	0.792985	12.631	0.703325	1.66576	2.73466	0.501191	0.900826	0.284894	0.734247	0.0988857	3.90201
SL005730	5246-64_3	cGMP-dependent 3',5'-cyclic phosphodiesterase	58.8842	143.347	100.837	152.858	5.13159	29.8889	6.44139	15.2021	11.0508	223.079	17.6133	73.6343	4.63815	12.8994	21.8091	26.6524	6.70068	7.01366	2.8319	6.21637	13.1192	8.00495	146.941	3.09559	5.76923	53.978	10.5925	2.9195	6.69237	2.43991	0.902528	66.811
SL005793	5248-68_2	Peptidyl-prolyl cis-trans isomerase F, mitochondrial	0.786256	4.06886	2.76851	1.4276	0.217496	0.363259	0.395731	0.519149	0.412294	27.8261	1.07995	3.64739	2.16743	0.324609	0.535727	1.26247	0.361158	0.570904	0.181677	0.777046	0.454793	0.419686	14.3667	0.177027	0.796316	2.701	0.389052	0.409467	0.409644	0.360626	0.0439492	2.10784
SL016566	5249-31_3	Serine/threonine-protein kinase 17B	6.17388	11.126	12.1722	17.7735	0.314797	1.85989	0.412393	1.63723	1.14511	36.5802	2.49998	7.77931	0.556403	0.695472	3.16176	3.16224	0.441823	1.79954	0.344879	1.89445	8.20411	0.812865	15.7654	0.715287	1.77952	3.77804	0.786114	1.01548	0.351474	0.838212	0.089468	4.74264
SL010928	5250-53_3	Inosine-5'-monophosphate dehydrogenase 2	148.611	94.5899	95.082	137.608	27.7225	11.7672	22.4386	12.017	5.91443	429.114	12.6073	152.652	16.7488	7.72251	64.3216	23.0804	31.6536	8.46154	4.78108	8.18788	8.67674	6.90714	49.4922	5.69119	9.98645	89.9745	10.9987	2.26844	14.1802	3.28787	10.2645	70.3742
SL016555	5252-33_3	Dual 3',5'-cyclic-AMP and -GMP phosphodiesterase 11A	5.85647	6.86964	7.34066	10.5917	0.808659	1.5717	0.622755	1.30426	1.0693	46.2066	2.60738	9.852	0.769509	0.803955	3.77156	2.79062	0.86348	1.2612	0.49371	2.25407	4.77682	1.04701	13.2064	0.724856	2.55959	5.36835	0.86278	1.59692	0.55542	1.0039	0.258202	6.29843
SL011400	5253-1_1	Calcium/calmodulin-dependent 3',5'-cyclic nucleotide phosphodiesterase 1A	1.53932	3.26391	2.48972	3.65	0.511034	0.51946	0.279789	0.591489	0.585192	42.4386	1.95106	5.747	1.15572	0.455799	1.02314	2.53188	3.57858	1.02025	0.359248	1.9394	1.06713	0.912264	20.496	0.65548	2.48646	3.86218	0.616762	1.17107	0.451345	1.01365	0.162455	4.55444
SL016553	5254-69_3	cGMP-inhibited 3',5'-cyclic phosphodiesterase A	1.6389	1.70914	3.30912	3.99499	0.126736	0.375368	0.0951143	0.501064	0.408304	20.1044	1.30071	3.47243	0.199287	0.257333	1.10796	1.34408	0.340992	0.542685	0.190915	1.3807	2.18479	0.516876	5.94518	0.354055	1.69827	2.23821	0.316963	0.691998	0.127203	0.594545	0.118506	2.59716
SL011404	5255-22_3	cAMP-specific 3',5'-cyclic phosphodiesterase 4D	13.7605	10.1721	6.97218	14.2607	2.43824	3.06591	3.1839	1.36383	1.5747	106.989	2.45822	22.3554	2.68092	1.22191	10.3152	2.91565	3.21926	1.48261	0.91865	1.83665	2.53406	1.19279	16.7564	0.665049	2.03954	28.1207	2.08028	0.765702	2.87662	0.734247	0.521112	19.1838
SL011405	5256-86_3	cGMP-specific 3',5'-cyclic phosphodiesterase	6.07845	13.9874	11.811	14.1178	17.7578	21.2906	9.30731	2.11596	22.8105	101.926	10.877	32.5439	1.22045	10.6078	4.91388	3.48871	0.856147	18.5077	14.6953	1.66968	2.39287	1.08897	20.1765	0.555005	1.99892	8.15349	0.908551	0.909016	0.882715	0.815469	0.240151	7.20179
SL016567	5259-2_3	Mitogen-activated protein kinase kinase kinase 7:TGF-beta-activated kinase 1 and MAP3K7-binding protein 1 fusion	4.04538	5.36174	8.00249	11.9125	0.451345	0.814911	0.24577	1.00851	0.71287	36.8744	2.24939	4.97983	0.503309	0.444025	2.36192	2.48325	0.373991	1.20042	0.285346	1.69537	5.47387	0.700213	13.0141	0.543044	1.59263	2.85246	0.495469	0.9213	0.243544	0.734247	0.0784807	3.62599
SL007181	5260-80_3	Non-receptor tyrosine-protein kinase TYK2	74.7545	46.2929	44.4852	78.0071	9.05388	27.4127	15.5474	9.03085	13.7733	179.892	19.272	110.848	37.6354	17.8014	78.7057	27.1369	14.0283	19.7646	10.1729	5.53565	20.2249	7.28707	26.3478	2.97837	3.73781	21.1536	6.65279	1.44542	3.17308	1.29955	1.28159	15.9845
SL010488	5261-13_3	Abelson tyrosine-protein kinase 2	4.25491	8.47127	11.2461	13.6889	0.458704	1.87684	0.445718	1.20957	1.03739	34.8975	2.48208	6.62183	0.616771	0.85189	2.76667	17.9663	0.405157	1.11142	0.371566	1.78528	2.49245	1.11548	16.5141	0.894706	1.91766	4.24924	0.74492	0.958152	0.473421	0.756989	0.111443	5.29469
SL014470	5262-57_3	Breast cancer anti-estrogen resistance protein 3	3.83793	7.73248	8.19885	12.5358	0.408827	1.19875	0.423502	1.19574	0.916357	30.6392	2.29116	6.76988	0.560767	0.701358	2.27926	2.46589	0.432657	1.03327	0.385935	1.93298	4.44687	0.910055	17.3698	0.562182	2.11268	3.74438	0.905118	1.0728	0.395978	0.857705	0.111443	4.74264
SL003520	5264-65_3	Calreticulin	8.35838	13.1824	13.6971	20.4667	7.17409	2.00882	1.82314	2.35	1.42973	57.3143	3.389	15.7336	1.35064	1.195	4.75069	4.55495	1.82229	2.04266	0.860143	3.07607	5.81125	2.03437	33.5698	1.23919	7.63813	10.7199	1.76218	1.36352	1.65154	1.21508	0.643542	11.3798
SL005725	5265-12_3	GRB2-related adapter protein 2	0.983339	1.00343	1.79395	2.31199	0.105477	0.220377	0.084006	0.376596	0.300576	11.8613	1.21718	2.88023	0.11419	0.192579	0.80198	0.845696	0.359325	0.536172	0.197073	1.18162	2.52663	0.41085	5.18155	0.320563	1.28386	1.65762	0.197959	0.732945	0.0949646	0.568554	0.0494429	1.95728
SL003331	5268-49_3	Matrix metalloproteinase-16	2.11397	2.95792	4.27155	8.34259	0.335238	0.500087	0.233273	0.639362	0.518693	28.2752	1.4976	3.93003	0.78551	0.392727	1.88847	1.63061	0.357492	0.811856	0.273029	1.27153	1.9351	0.5478	10.4795	0.351663	1.12947	2.41492	0.378754	0.651052	0.310825	0.480835	0.0808352	2.97356
SL007310	5271-5_1	Ras-related C3 botulinum toxin substrate 3	5.2341	13.1935	6.66429	18.4406	1.60505	3.78637	0.724812	2.04787	2.72513	273.048	5.0119	14.9799	2.62128	3.01483	3.28844	12.3329	1.14947	2.32269	0.696942	3.85312	3.24003	2.96652	125.022	1.31814	4.16035	18.3096	2.23018	1.93678	2.82546	1.79988	1.27688	19.2717
SL014469	5272-55_2	SHC-transforming protein 1	95.5457	35.0512	51.5446	112.67	19.1167	2.94966	12.6085	7.74574	9.10239	319.988	61.9686	45.7068	7.13578	2.05614	74.8966	5.96849	1.35114	9.10625	2.32485	15.8235	5.86029	13.9336	25.6153	13.9397	2.06392	16.105	1.54248	1.15879	2.45927	1.51723	0.593314	14.642
SL014488	5275-28_2	Proto-oncogene vav	1.04765	6.23009	2.88245	2.1252	0.475874	0.708355	0.594291	0.858511	3.90881	41.6076	22.6848	6.82372	1.85104	0.412069	1.74675	2.14116	0.403324	1.82125	0.234025	10.3777	0.86054	2.74121	18.9255	4.30847	1.37324	3.62658	0.477161	0.962246	0.499352	0.763487	0.0572909	4.75519
SL016563	5280-68_5	Mitochondrial glutamate carrier 2	2.67203	7.33276	9.46189	12.1737	0.506128	1.30773	0.366572	0.77766	0.992166	31.4238	1.9451	5.47782	0.584769	0.708086	1.71991	2.47457	0.375825	1.34586	0.557348	1.31006	1.40005	0.958651	18.0779	0.483237	1.13759	3.65182	0.513778	0.757513	0.360935	0.558808	0.0941769	3.90201
SL000406	5301-7_3	Eotaxin	25.4403	67.5	1.07395	10.1685	2.41044	3.91351	7.10441	5.85319	2.14792	251.803	1.26491	40.6058	3.43152	1.48093	20.9438	9.08211	12.7102	0.935588	3.24042	3.35864	0.719346	6.99771	11.3352	1.68415	2.38082	39.0257	2.7966	0.769797	2.32611	6.79666	7.60557	83.7615
SL004400	5307-12_3	Coagulation factor IXab	1591.95	458.46	2.67881	1.68682	104.594	42.4553	206.431	0.951064	11.3474	1577.9	3.85439	774.687	18.4493	39.6637	324.661	3.06152	11.7257	14.4853	2.22939	4.64301	0.643547	24.2247	11.1579	9.96138	2.47021	406.547	201.479	3.07509	427.866	8.18718	1.2604	490.938
SL000401	5308-89_2	Neutrophil elastase	74.1633	70.5682	369.266	341.467	10.1643	3.05743	9.66208	22.6351	58.1281	1139.12	1262.37	147.161	168.405	20.1586	244.819	241.147	114.436	87.2116	74.6641	212.532	260.252	275.113	116.184	147.091	1.96641	31.7221	1.3079	2.29301	0.213407	1.35803	0.197771	6.28588
SL000277	5312-49_3	Apolipoprotein E (isoform E2)	4705.36	5523.82	1200.12	1133.68	1178.7	1386.76	974.768	943.466	653.003	9781.49	485.677	10095.6	1634.27	441.25	2022.95	902.083	1025.71	424.753	211.011	296.523	76.0709	834.991	785.278	243.999	135.268	10395.5	1110.99	64.233	797.315	308.764	568.808	9129.09
SL000052	5315-22_3	Troponin T, cardiac muscle	9.60519	16.7937	11.4983	18.6293	1.5838	5.00329	1.34757	1.88511	2.67459	95.6598	3.06681	17.4025	1.28736	3.91802	11.8214	4.46986	0.881813	1.63891	0.571718	2.95406	3.8271	1.76931	30.8903	0.863607	2.45395	7.74961	4.53131	1.19564	1.07405	1.02665	0.176582	9.29708
SL000558	5316-54_3	Prothrombin	4260.58	3867.02	151.822	187.574	1349.28	1206.76	1120.17	727.817	186.542	8528.52	58.335	14057.5	207.223	487.872	2072.39	252.71	1682.22	187.478	46.5083	259.854	7.48774	342.696	227.425	152.966	231.899	5326.23	2481.33	119.753	801.523	371.097	33.4281	5714.85
SL016828	5328-33_37	Epidermal growth factor receptor variant III	0.889984	0.758086	0.843643	1.14742	0.105477	0.228853	0.0853946	0.237234	0.337815	8.34113	1.13961	2.89369	0.178194	0.16651	0.508887	0.529645	0.357492	0.488416	0.197073	1.1174	0.845678	0.408641	4.53978	0.32774	2.20206	1.47251	0.221989	0.630578	0.0851527	0.575052	0.0455188	2.28349
SL003647	5335-73_3	Annexin A6	821.289	232.143	209.41	1070.73	20.7022	8.02681	28.5718	42.3521	6.85605	599.756	154.032	292.061	23.7988	15.8218	1077.66	93.8236	41.1629	30.297	2.23247	48.0484	4.59995	61.897	9.17163	46.7448	7.70314	60.1793	7.51443	1.35533	8.61059	4.73037	3.7451	56.4851
SL004131	5337-64_3	T-lymphocyte activation antigen CD86	0.997861	0.818733	1.07395	1.71541	0.202778	0.164677	0.103445	0.23617	0.321855	11.2265	1.05011	2.65143	0.154193	0.148008	0.740785	0.661622	0.452823	0.434148	0.197073	1.31648	0.633144	0.388762	1.63828	0.504768	1.05634	1.78384	0.172785	0.687904	0.126503	0.562057	0.109088	2.13293
SL004477	5339-49_3	Protein S100-A9	1580.59	1517.59	1734.07	1559.79	196.718	128.647	229.215	475.167	120.601	2517.18	2822.25	4777.34	494.668	131.712	857.55	191.699	703.078	771.42	324.286	2087.81	450.018	635.468	63.9442	922.325	100.563	170.988	327.562	58.9386	10.1623	110.368	2.83629	169.38
SL003717	5340-24_3	Caspase-10	232.139	142.928	187.017	306.276	92.7587	18.2477	43.3492	20.8245	17.6582	1317.74	54.9221	348.763	68.8318	17.8939	169.109	68.9112	62.9827	22.4693	10.8555	18.4115	11.349	18.7091	9.5372	12.3584	44.675	212.504	19.5327	3.29621	33.2565	5.81225	16.4197	150.146
SL008703	5343-74_3	Carboxypeptidase E	3.86282	5.27077	4.63519	9.55672	1.17906	1.86231	1.30522	1.0766	1.44436	46.8673	1.7661	9.5559	1.38119	0.963737	3.1317	5.05681	1.51796	1.25469	0.463944	1.57336	2.27397	0.947606	12.1869	0.382762	1.21885	49.8886	0.802134	0.765702	1.2808	0.737496	1.34751	18.293
SL006675	5345-51_3	Cytoskeleton-associated protein 2	442.588	136.351	148.588	341.863	33.8296	32.7744	42.1551	20.75	11.0136	1185.35	22.2373	439.841	74.4788	14.3753	194.927	48.7586	72.5103	14.557	7.59964	15.6822	9.19099	17.6158	32.0587	7.9471	12.4648	215.508	35.5124	4.09876	36.1433	6.04292	7.47058	150.936
SL011808	5346-24_3	Copine-1	2.67203	7.45681	5.22428	5.05282	0.584622	2.04757	0.516533	0.584043	8.50124	979.84	7.85795	7.13328	0.339661	0.466731	1.47083	0.802282	1.11464	0.798832	0.325376	1.3229	0.986872	1.195	3.02065	0.459315	2.17768	5.0486	0.511489	0.814838	0.287347	0.799225	0.705542	8.85794
SL000130	5347-59_3	G2/mitotic-specific cyclin-B1	1.48538	1.90486	2.05577	3.15063	0.11856	0.374157	0.113859	0.431915	0.395004	18.7521	1.36634	3.53972	0.346206	0.243878	1.19921	1.45001	0.469322	0.67727	0.21247	1.22658	1.42234	0.481534	7.97339	0.313386	1.13759	1.71652	0.46343	0.720661	0.163297	0.58155	0.171873	2.47169
SL006970	5349-69_3	Delta-like protein 1	75.9598	113.242	140.755	722.112	126.413	12.0323	18.1328	16.8713	11.5469	268.547	16.6705	209.328	19.2028	9.91573	30.3035	74.812	46.8167	18.7769	8.97711	14.7896	23.3728	27.3966	12.5903	19.5735	27.5542	145.391	14.8286	5.32716	8.83836	10.6498	17.9203	174.913
SL012881	5350-14_2	Glypican-6	174.196	116.255	123.669	171.226	55.4165	25.7248	33.2594	19.333	9.58916	1211.74	19.9879	251.522	57.0302	49.6652	160.771	76.3071	73.5938	33.8874	8.22268	14.4042	7.26926	14.6824	18.8131	15.0354	8.74323	169.313	20.1552	2.93178	44.4487	4.66215	19.2859	100.75
SL004891	5351-52_3	Heterogeneous nuclear ribonucleoproteins A2/B1	255.867	1575.93	14.8583	17.7468	143.549	150.94	614.848	51.1564	328.289	385.333	761.511	4310.34	27.5365	61.849	204.352	3.16919	3.81874	196.643	38.6007	450.597	4.26109	111.38	26.0391	684.537	2.73023	881.107	75.9807	8.95503	266.433	9.47374	17.3913	292.576
SL004145	5352-11_3	Tumor necrosis factor receptor superfamily member 14	6.6365	23.0954	14.4171	43.2054	3.92392	2.64574	3.12975	2.77553	6.2283	28.8946	4.02145	53.4054	2.92457	3.1662	2.41131	6.5294	6.23319	4.96448	2.82164	5.74757	2.1298	5.92861	4.3394	4.44722	5.72048	55.888	2.59063	2.69838	1.06143	3.24888	4.43338	52.7838
SL001990	5353-89_2	Interleukin-1 receptor antagonist protein	137.703	549.298	808.608	2390.94	624.534	13.7421	26.6931	36.0989	28.2062	1678.09	186.013	373.824	185.271	15.0203	256.024	93.6326	353.251	4.82989	156.798	12.4135	96.7788	39.9011	87.4555	19.2816	73.5861	124.532	32.8783	4.09876	6.20774	15.8221	46.8844	193.884
SL000655	5354-11_3	Keratin, type I cytoskeletal 18	3.29854	5.79729	21.6414	27.1396	1.70644	2.06331	10.1606	1.97553	5.10314	44.6994	44.5343	14.5492	1.67648	3.67162	2.98139	1.80948	0.988144	19.7233	60.8013	2.74214	0.945257	1.25022	4.42741	0.918629	3.51029	6.13405	0.742632	1.57235	0.454148	1.35478	0.443416	6.54936
SL004648	5355-69_3	Tumor necrosis factor ligand superfamily member 14	1.43974	0.851813	2.6982	6.43087	0.152901	0.245805	0.116636	0.224468	0.339145	15.0306	1.13364	2.77256	0.131646	0.187533	0.950138	1.02456	0.364825	0.455855	0.179624	1.04034	1.00471	0.39097	3.57036	0.220088	1.2026	1.70811	0.164775	0.622389	0.0728879	0.549061	0.0463036	2.00747
SL003080	5356-2_3	Macrophage migration inhibitory factor	16.1151	26.0506	19.7068	47.4634	23.6114	2.18319	7.79173	1.84894	4.87837	658.629	10.2923	35.3299	9.42249	2.14276	7.79005	3.90375	5.48154	2.73296	2.5558	3.53845	1.31236	3.42817	5.28852	1.63392	17.714	22.197	2.7863	1.3799	2.10359	1.77064	2.69189	23.0859
SL014113	5357-60_3	Neuroligin-4, X-linked	0.995786	0.86284	1.21698	2.01084	0.213408	0.316035	0.144407	0.262766	0.413624	10.5142	1.13961	3.72815	0.111281	0.231263	0.719313	0.637311	0.348325	0.527489	0.208364	1.03392	0.759475	0.481534	3.86416	0.337309	1.28386	1.43044	0.25174	0.634673	0.112135	0.558808	0.0455188	2.55952
SL008574	5358-3_3	Osteomodulin	215.714	1020.51	14.0704	192.247	168.544	165.736	130.863	89.2032	138.758	379.661	1.27684	1670.45	5.51385	170.169	38.144	4.53758	216.343	16.1004	24.3765	31.6084	0.581125	55.7188	56.0588	38.9891	270.471	2019.94	111.875	81.5944	73.0376	74.2792	134.787	1013.04
SL002702	5359-65_3	Serine/threonine-protein kinase pim-1	3.40849	3.30801	4.29822	7.76126	0.612423	0.647812	0.383234	0.62234	0.591842	31.718	1.61694	5.62587	0.648773	0.400296	2.32649	2.11684	0.456489	0.842247	0.316139	1.41923	1.38816	0.711257	16.0713	0.404292	1.37324	3.45829	0.588155	0.753418	0.440131	0.594545	0.131063	3.764
SL003722	5360-9_2	RAC-beta serine/threonine-protein kinase	13.6609	6.78694	14.0098	12.511	3.37609	1.66009	1.67318	1.39043	0.981526	111.816	5.67419	14.9395	4.74506	0.754339	18.6807	3.75961	1.73613	1.73225	0.529635	1.81097	1.50557	1.87533	9.93526	0.952121	1.38949	10.3412	0.955466	0.66743	1.03375	0.591297	0.440277	8.00477
SL010470	5363-51_3	Semaphorin-3E	1.89199	3.27769	4.02427	4.90415	0.228125	0.713198	0.238133	0.445745	0.408304	15.2577	1.28281	4.57606	1.10699	0.328814	1.63187	1.40139	0.333659	0.623002	0.260712	1.70822	1.19346	0.629529	6.82389	0.330132	1.16197	2.70942	0.418803	0.671525	0.228826	0.597794	0.0769111	3.5758
SL007336	5364-7_3	Protein SET	231.558	544.405	307.772	478.305	59.9168	86.9327	59.5887	88.5426	127.364	401.092	164.11	1153.18	115.463	100.013	86.5119	248.174	112.12	150.471	76.5466	186.96	110.188	130.282	117.165	143.844	195.073	1375.9	113.03	71.1817	37.9967	100.956	83.0789	1100.38
SL004671	5383-14_3	Tumor necrosis factor receptor superfamily member 13C	23.0753	12.3747	41.6658	32.4193	5.80289	4.21138	3.67335	2.52553	3.86226	161.677	6.90927	35.8548	42.1506	4.56472	20.6035	56.4359	9.14629	3.86609	1.40004	2.9669	2.26654	3.50548	3.53515	1.80855	1.68201	16.2649	1.92237	0.671525	2.99366	0.795976	1.1364	11.6433
SL016130	5384-67_3	Transcription factor IIIB 90 kDa subunit	12.4058	12.1239	8.87037	17.2284	1.75714	3.80332	1.94325	2.0234	1.47628	101.57	2.93554	15.8143	2.53909	1.49186	8.59096	3.07021	1.84062	1.37625	0.574798	2.65223	1.92024	1.17954	15.018	1.04542	2.6571	6.64733	1.31934	1.27754	1.01412	1.18584	0.313138	7.37744
SL002731	5392-73_2	Tumor necrosis factor receptor superfamily member 6	33.5622	109.109	57.5083	134.236	21.039	8.14548	15.514	9.10638	7.32819	244.696	13.1861	137.982	9.33812	7.9933	13.7743	20.4061	31.7379	7.98398	7.55961	12.741	6.2601	18.3734	8.71265	9.19825	24.8808	132.265	7.75472	6.6784	6.29324	8.68426	16.2643	119.971
SL003184	5400-52_3	Leptin receptor	2.12227	1.87178	3.09093	3.62713	0.61324	0.3233	0.222859	0.359574	0.498743	34.4588	1.76013	4.57606	0.375299	0.29013	1.37314	1.09228	0.361158	0.681612	0.28124	1.4385	1.50855	0.494787	2.86089	0.409077	1.61701	2.09517	0.402783	0.962246	0.224271	0.649776	0.0973161	2.57207
SL004871	5404-53_3	Tumor necrosis factor receptor superfamily member 21	130.751	209.736	128.719	892.051	106.232	36.7049	28.4669	35.4223	38.3407	1381.55	33.4902	441.792	69.4733	15.6418	66.6782	86.3148	47.0807	21.41	16.9627	33.1754	14.6976	37.4316	19.1299	29.499	80.6554	318.912	20.7685	13.7253	14.1865	30.1886	32.5883	296.453
SL007295	5410-53_3	Cadherin-15	15.9264	24.5978	24.1917	35.8539	1.12673	5.49248	1.46212	3.15106	2.83286	216.802	4.49281	19.3541	1.87722	2.89794	8.65216	6.79162	1.74529	2.77203	0.754422	3.19809	9.59376	1.68979	33.299	1.22005	3.72968	8.40592	1.86745	1.73204	0.933877	1.40677	0.328049	10.5894
SL004134	5412-53_3	CD27 antigen	826.302	809.895	1035.85	603.554	47.4607	284.486	264.011	437.357	78.8532	1347.09	214.056	3255.78	507.205	310.635	211.716	742.413	1449.31	83.6451	121.869	428.364	298.355	457.431	770.54	314.288	242.779	6117.54	397.048	62.2184	175.243	158.351	233.098	4361.65
SL003690	5424-55_3	Tumor necrosis factor receptor superfamily member 11A	7.66133	23.7378	14.5165	31.1384	5.25751	1.95191	1.62527	1.54149	2.54425	26.4274	2.54772	20.4442	0.805876	1.4927	1.94859	3.45398	2.64727	1.1201	1.07877	3.15314	3.41392	2.95547	9.39639	2.36356	6.60617	30.0139	1.77705	1.72795	0.800015	2.42367	2.02716	29.5223
SL008967	5430-66_3	Tyrosine-protein phosphatase non-receptor type substrate 1	47.7915	307.962	146.668	3.46321	46.2522	42.4238	29.8069	28	0.472143	460.362	25.6681	432.586	0.205833	26.3808	1.09185	46.7685	132.122	15.2104	17.2275	32.5075	12.272	53.1654	11.059	66.8494	2.31582	728.034	19.3942	17.5334	24.6449	1.94283	83.6102	650.908
SL001774	5437-63_3	Fatty acid-binding protein, heart	135.58	517.696	851.561	2757.2	599.355	168.563	159.584	183.566	198.637	519.545	50.0594	1124.23	717.438	92.5616	134.945	176.038	66.8454	46.1977	75.1496	38.4477	18.6049	25.9609	81.6457	68.9977	317.893	1044.19	127.609	6.28941	63.1833	140.599	129.003	1736.88
SL004594	5440-26_3	Troponin I, fast skeletal muscle	27.0688	27.6302	10.7443	32.9053	6.68268	1.11763	2.60488	1.7266	1.78217	718.308	9.85077	19.7982	3.06422	1.06381	20.3372	9.5232	3.55108	3.51877	0.719523	2.79351	2.0213	2.10064	3.81813	1.03107	2.57584	8.99493	1.82168	0.761608	1.19704	1.17934	2.03736	5.99731
SL001761	5441-67_3	Troponin I, cardiac muscle	2.02477	0.441068	2.16971	7.11703	0.0973008	0.175575	0.140936	0.204255	0.398994	39.8165	1.10381	2.7591	0.813876	0.198466	11.129	67.9683	0.399657	0.601295	0.175519	1.01465	0.691107	0.379926	1.7845	0.23205	1.21073	1.48092	0.157909	0.560969	0.0630761	0.503577	0.044734	1.71889
SL002505	5443-62_2	Atrial natriuretic factor	1.38788	2.6023	2.48002	4.22752	0.242025	0.840339	0.161069	0.464894	0.594501	34.8046	1.86156	5.747	0.280747	0.496165	1.04784	1.71049	0.355658	0.781466	0.323324	2.10637	0.983899	0.949815	29.5242	0.806193	1.75515	3.42464	0.653379	1.40447	0.417704	1.09487	0.224455	4.95593
SL003166	5451-1_3	CD166 antigen	142.742	96.3073	311.632	423.044	176.625	14.9663	81.0922	16.9713	17.4613	1428.2	19.3137	279.867	38.2733	10.2706	125.45	22.8581	72.1528	14.7502	5.37538	14.1153	2.23681	26.9681	9.12289	10.581	134.976	153.646	13.5745	6.58422	16.4348	14.438	26.8333	147.662
SL008835	5452-71_3	Asialoglycoprotein receptor 1	3.05997	16.3774	10.3443	7.20661	7.24196	0.544888	0.891436	0.592553	0.651691	58.5479	1.32457	3.91657	0.704777	0.435616	2.95777	2.34086	0.698484	0.696807	0.315112	1.14951	0.875403	0.452819	3.29821	0.318171	0.983207	3.97157	0.373032	0.55278	0.253356	0.506826	0.256632	3.90201
SL006694	5456-59_2	Beta-Ala-His dipeptidase	4.59929	2.79527	2.2982	3.43844	0.200325	2.46895	0.447801	0.340426	1.37254	480.642	1.08591	5.88159	0.820422	0.671925	1.5127	1.3684	0.395991	0.547026	0.272002	1.16236	0.624226	0.459445	10.3428	0.260757	1.39762	16.2144	2.63754	0.687904	1.33686	1.62444	0.165594	3.08648
SL007471	5457-5_2	Collectin-12	0.703274	1.77254	1.60244	2.18428	0.741612	0.580003	0.433915	0.580851	0.539972	45.2981	1.37827	4.0377	0.379663	1.04195	0.431588	2.45894	0.348325	0.603465	0.313059	1.54767	0.827843	0.834954	15.6679	0.499983	1.552	3.07965	0.449698	0.925394	4.101	0.760238	0.408885	4.47916
SL010456	5459-33_3	Cystatin-SN	8.72558	644.214	81.2491	1111.09	272.93	8.66857	36.258	6.03511	20.7211	133.427	30.0177	248.225	11.8816	10.1234	31.8656	34.7916	74.9944	4.71919	2.98587	17.2812	15.1821	53.6668	10.3848	2.1961	17.2346	51.9249	2.86983	1.55597	12.9825	3.28137	4.58249	124.149
SL004750	5460-60_3	ATP-dependent RNA helicase DDX19B	14.387	16.0935	35.5833	17.0492	3.97461	1.28352	6.19631	2.48723	1.22092	125.612	11.0859	27.3218	13.0322	0.856094	51.3074	8.91541	2.10828	3.54047	1.32101	3.7889	4.87342	1.81348	3.71252	2.65302	1.90141	11.5613	1.20034	0.966341	2.06364	1.0299	0.434783	10.7399
SL002086	5462-62_3	Ficolin-3	102.477	20.6365	2.4679	1.13979	30.6914	2.06573	12.8856	1.86064	2.94325	4142.75	2.22552	53.9976	0.110553	0.423001	146.304	3.29075	1.6408	2.84367	0.5943	3.94303	0.584097	1.17291	1.20637	1.44493	0.991332	5.44408	2.7371	0.49136	3.97099	0.43535	0.386125	2.89828
SL000658	5463-22_3	Growth arrest-specific protein 1	95.3632	134.206	210.198	244.514	84.4832	75.9575	56.4771	101.203	93.0096	284.904	56.4734	750.946	100.603	76.2849	40.7174	230.647	80.608	74.7993	34.1707	93.5345	70.6966	113.063	76.9949	80.8896	28.1798	955.902	45.4241	14.2658	33.5978	36.2868	90.4765	1196.06
SL003792	5464-52_3	Growth factor receptor-bound protein 2	219.812	86.4742	326.036	332.472	46.392	2.87217	16.0986	14.0574	16.2683	820.352	124.259	55.007	26.6099	2.35216	106.105	6.26718	5.40271	16.2805	2.37412	23.0481	3.77508	17.5208	3.4837	21.9777	4.56663	22.2139	1.81939	1.10146	1.61405	1.98182	2.29792	21.5677
SL014129	5465-32_3	Heparan-sulfate 6-O-sulfotransferase 1	60.4816	123.502	124.062	70.2859	31.8198	30.3781	43.6415	41.3553	17.6741	337.924	1.96299	317.835	61.3585	20.5791	39.398	6.43389	39.6926	12.2147	6.78466	1.9394	2.70647	14.4416	12.019	8.33943	4.16847	646.835	22.6096	1.26525	21.3933	5.53934	45.6334	540.636
SL000454	5467-15_3	Heat shock protein HSP 90-beta	113.009	162.084	620.861	1381.83	44.6046	78.7146	80.2042	60.7798	39.6893	5070.4	141.61	561.187	95.9792	21.4419	925.521	4.16249	16.232	155.996	2.13702	55.9409	29.5541	111.813	51.3931	47.1013	5.37107	398.646	12.6682	5.63426	13.8032	4.90581	1.23372	165.616
SL011068	5468-67_3	Interleukin-17 receptor C	13.4576	32.6115	15.7359	40.3578	41.0716	1.73759	7.14329	1.68085	3.47524	71.6068	2.32695	36.1644	2.6751	2.32356	10.5567	3.03721	5.8812	2.68086	2.48189	2.10637	1.31533	3.32435	2.96379	1.8851	48.5753	22.3821	1.92009	1.04823	2.31139	1.63419	4.27955	26.5738
SL010328	5470-69_2	Mediator of RNA polymerase II transcription subunit 1	545.986	601.695	1024.55	559.245	209.531	255.067	240.913	212.657	195.099	3129.08	452.39	1244.74	364.086	181.103	408.573	700.38	623.609	306.895	157.963	442.017	206.558	204.093	377.865	253.075	112.898	3350.93	124.984	45.8807	84.8903	81.4332	73.0664	2257.97
SL000553	5475-10_3	Protein kinase C beta type (splice variant beta-II)	19.9199	18.1858	5.39398	14.9297	1.5053	0.570317	3.41092	2.25532	7.85886	1019.56	39.5702	26.3797	0.904064	1.30432	160.317	4.70082	12.5159	4.76043	0.609696	12.0282	0.863513	15.4621	0.978903	10.5044	1.35699	2.32236	0.224277	0.863974	0.0865544	0.643279	0.0486581	2.48424
SL000556	5476-66_3	Protein kinase C gamma type	0.715722	1.18537	1.02546	1.81452	0.524934	0.133195	0.155515	0.2	0.295256	4.82609	1.00238	4.15883	0.142556	0.183329	0.331743	0.470603	0.350159	0.408099	0.234025	0.995389	0.572207	0.437357	2.42356	0.260757	1.51138	1.7586	0.184228	0.536401	0.127203	0.536066	0.166379	3.09903
SL000158	5478-50_2	Glutamate carboxypeptidase 2	1.02898	1.2405	2.57214	2.74656	0.108748	0.191316	0.206197	0.191489	0.297916	7.04557	1.22314	3.14941	1.15426	0.164828	1.17452	0.642521	0.357492	0.510124	0.220681	1.47703	0.442903	0.488161	3.02472	0.334917	1.66576	1.48934	0.215123	0.945868	0.0939133	0.66927	0.0517973	2.10784
SL000563	5480-49_3	C-C motif chemokine 5	45.8746	34.7672	11.7722	12.9113	13.2108	6.84985	7.25993	6.87021	6.0687	482.95	2.61335	84.7649	17.434	5.81354	49.3749	40.9494	6.66035	8.04259	4.6148	7.70624	2.77038	7.4682	6.28096	5.1936	2.20206	106.122	3.17421	1.15879	2.09658	8.4211	4.43887	62.9341
SL013754	5481-16_3	Ras GTPase-activating protein 1	7.27339	5.24596	7.98552	10.1018	6.75218	0.859713	2.44173	0.804255	1.49091	65.8568	2.61335	13.8493	4.47232	1.44561	7.73315	2.63954	1.11464	1.86466	0.506027	0.777046	0.477087	0.698004	0.903082	0.30621	0.316901	6.25185	0.780393	0.155597	0.992047	0.282653	0.207189	3.87692
SL000566	5482-61_3	Retinol-binding protein 4	23.7889	51.0371	34.4754	479.868	60.2578	3.79363	7.59734	3.06915	3.88354	363.195	2.48208	25.5183	3.45552	2.42027	23.2231	9.73679	8.78513	1.5803	1.42262	2.86415	2.43151	3.12555	5.49296	2.9688	17.0233	24.0987	3.31724	0.97453	13.2639	2.15401	6.56177	33.3365
SL010467	5483-1_3	Repulsive guidance molecule A	430.107	1876.38	936.737	1872.37	974.97	213.911	204.891	116.033	210.239	1326.29	226.783	4952.05	137.968	122.293	218.257	218.002	452.144	144.951	229.333	274.271	52.7456	607.292	166.515	331.95	773.784	2967	267.256	71.4028	146.073	188.175	332.524	3098.69
SL011588	5484-63_3	40S ribosomal protein S3a	6.23819	3.1564	1.53456	6.4099	1.0605	0.486767	2.55489	0.57234	0.594501	18.2359	1.18138	10.4307	3.65044	0.317882	8.22164	0.875217	0.359325	0.61649	0.209391	1.13667	0.853109	0.395388	1.80075	0.363624	0.926327	2.62527	0.408505	0.565064	0.600975	0.497079	0.107519	2.92337
SL003177	5486-73_3	Intercellular adhesion molecule 2	67.6118	51.2632	194.205	53.1509	11.9664	8.9398	13.6492	3.97021	8.75925	332.443	72.1416	235.075	14.577	6.4123	35.3322	121.523	10.7761	8.03607	3.37283	8.56677	4.3354	7.87463	5.32372	4.83476	4.29036	61.1807	6.35413	3.65244	6.69132	5.13648	1.24157	56.6482
SL016928	5487-7_3	SLAM family member 7	15.5073	28.9258	9.35765	33.9727	6.94679	1.95312	3.00131	3.07766	2.00162	89.5123	4.27802	29.2464	4.21921	2.29161	9.99953	4.50806	6.44035	2.53542	1.7675	3.75037	1.82512	2.37896	3.55953	1.74874	4.97291	32.3111	2.75197	2.58373	1.65995	2.36194	2.59614	14.8302
SL010516	5488-74_3	Proto-oncogene tyrosine-protein kinase Src	2.05588	0.882137	1.12001	0.60611	0.509398	0.14046	0.14649	0.161702	2.10403	6.95783	37.273	4.34726	0.158557	0.129507	0.472385	0.494914	0.379491	0.933418	0.164228	2.53664	0.526133	1.19721	2.452	2.94248	0.503792	1.04338	0.110994	0.42994	0.0595719	0.370373	0.0463036	1.11665
SL010250	5489-18_3	Stress-induced-phosphoprotein 1	511.009	153.983	316.749	2112.7	146.612	34.4757	54.9455	46.5053	23.1762	5679.1	317.528	1263.48	1142.94	15.9075	660.045	399.641	101.267	45.1275	18.9067	21.3077	18.8814	16.222	5.84228	5.95913	13.2205	415.963	33.4333	1.73204	13.3953	5.06176	10.4293	234.874
SL010384	5490-53_3	Testican-1	357.079	284.988	391.075	407.739	70.2888	110.568	76.1761	150.139	46.7568	3308.03	70.2561	1088.24	182.744	58.7257	407.057	124.262	93.3365	112.132	25.5651	70.9167	28.7768	60.236	31.8001	28.8316	13.1392	836.444	79.9937	3.93088	60.1746	18.8922	67.5923	1036.27
SL010471	5491-12_3	Testican-2	181.582	574.98	86.8322	31.4929	72.2381	490.4	297.933	194.916	30.2797	271.283	1.28877	3896.21	218.155	129.681	182.606	15.1079	377.783	4.91455	27.969	1.27795	0.980927	39.7045	165.657	0.765524	89.5449	2724.08	277.988	5.99868	184.439	132.704	415.852	4523.74
SL010524	5493-17_3	Serine/threonine-protein kinase WNK3	0.553906	0.344585	0.603641	0.741437	0.0866713	0.278499	0.0847003	0.121277	0.335155	9.04827	1.16348	2.40916	0.112008	0.098392	0.388644	0.260481	0.355658	0.275684	0.148832	0.68714	0.484518	0.251811	1.22668	0.157889	0.763813	1.19484	0.131591	0.745229	0.040649	0.448346	0.0494429	1.5056
SL009790	5494-52_3	Small nuclear ribonucleoprotein F	77.1403	39.3929	54.6962	30.2255	10.6475	1.59713	10.8972	4.41702	3.6508	387.243	5.55486	37.7929	12.2023	1.73405	89.241	5.09501	5.59154	6.19963	1.03874	3.66046	1.35843	3.08579	3.63128	2.56211	1.12134	7.86741	1.69009	0.474981	2.38848	0.503577	0.398682	6.63719
SL000344	5508-62_3	Cathepsin D	36.0101	60.6276	228.312	1250.54	12.551	26.9901	11.1082	45.5979	87.1603	1488.02	12.0286	125.842	763.018	17.0412	49.3449	1514.75	175.743	138.211	2.0508	9.986	3.66956	9.41421	1037.77	11.7269	15.2356	3293.09	16.45	12.1653	8.48338	71.1538	120.993	989.907
SL000084	5509-7_3	Epidermal growth factor	1.43559	1.756	3.94427	4.32854	0.398197	1.94949	0.166624	0.488298	4.87571	27.2119	1.33054	3.64739	0.483671	0.654265	1.21102	2.419	0.373991	1.11142	0.277135	1.40639	1.35695	0.541174	266.768	1.56693	1.552	6.5716	0.462285	1.21612	0.110383	0.737496	0.299012	5.50799
SL004859	5526-53_3	Tumor necrosis factor receptor superfamily member 18	5.26315	3.79043	5.47883	9.54337	2.44397	0.513406	0.965028	0.654255	0.571892	131.884	1.9272	7.03906	0.890245	0.374226	4.201	3.1223	2.37778	1.15917	0.461891	1.36786	1.25142	0.72451	1.50965	0.543044	1.66576	5.74699	0.84676	0.626484	0.690333	0.662772	0.501492	5.13159
SL003060	5532-53_3	Fibroblast growth factor receptor 1	549.446	693.208	423.739	546.467	661.733	259.693	178.334	155.629	166.563	3259.24	107.279	4094.76	123.394	181.818	233.76	2.83056	449.972	145.251	62.5883	181.726	27.9861	364.338	127.597	156.22	833.255	2417.62	201.838	145.762	152.919	256.749	267.574	1882.74
SL004157	5534-49_2	Tumor necrosis factor receptor superfamily member 10B	1.14308	2.5582	2.78063	6.11256	0.459521	0.386265	0.199254	0.358511	0.453523	20.7651	1.40811	4.79141	0.211651	0.318723	0.642014	1.04887	0.364825	0.560051	0.277135	1.46419	0.680704	0.691377	14.2679	0.425823	2.08017	3.85377	0.406216	0.896732	0.247398	0.776483	0.279391	4.26587
SL006397	5542-22_2	Neuropilin-1	92.7181	301.583	89.6322	364.028	174.7	154.942	110.025	81.2543	130.846	4613.74	10.3997	155.182	45.5363	77.0031	81.2717	35.7814	200.808	39.0993	117.735	13.0364	28.4885	38.4344	186.333	63.5529	27.8386	2410.97	55.3621	3.00139	105.06	12.963	67.2643	2136.4
SL000011	5792-8_2	alpha-Fetoprotein	4.48934	7.75729	4.14306	8.36546	9.74234	0.50493	1.22399	0.654255	0.558592	32.5335	1.6408	10.4577	1.35501	0.61474	2.67434	1.44133	1.25214	1.0832	0.534767	1.74033	0.65841	1.05584	5.868	0.669834	3.16901	5.87321	0.708304	0.949962	0.672461	0.89994	0.488935	5.73383
SL003704	5798-3_3	BH3-interacting domain death agonist	85.6688	31.5336	108.011	153.268	43.4575	12.8763	10.7819	7.49787	13.3291	244.546	18.9736	53.2169	34.9312	6.00023	49.7303	8.55247	5.91603	8.80669	6.68305	5.85032	1.91578	5.65913	10.7246	8.32029	5.50921	43.9733	2.57804	1.37171	1.83797	2.95648	3.86204	43.9635
SL000305	5801-72_3	beta-nerve growth factor	0.997861	1.35904	1.41577	2.35773	0.922313	0.164677	0.302005	0.23617	0.360425	7.08687	1.05608	3.72815	0.11419	0.190056	0.604438	0.606053	0.344659	0.466709	0.246342	1.05319	0.5514	0.530129	1.01004	0.291856	2.03142	2.24663	0.239153	0.687904	0.111785	0.597794	0.147544	2.86064
SL003362	5803-24_3	Complement C3d fragment	1617.05	816.062	1985.47	3593.92	948.127	157.979	376.566	327.971	103.161	11115.1	162.899	1280.81	1413.65	53.6379	2002.63	2802.96	3044.69	426.8	76.1463	113.185	49.6587	208.893	60.6189	107.64	54.7589	926.208	238.538	5.45409	522.073	13.3984	94.4539	880.073
SL007195	5807-77_3	CD70 antigen	0.400389	0.385935	0.846067	0.573708	0.10466	0.0896039	0.0798404	0.0968085	0.148958	6.77717	0.644387	1.27861	0.133828	0.0899824	0.341405	0.368147	0.340992	0.249635	0.102642	0.725671	0.578152	0.19659	1.55027	0.138751	0.666305	0.706804	0.201392	0.401277	0.0466062	0.321639	0.0941769	0.765347
SL005155	5810-25_3	Teratocarcinoma-derived growth factor 1	50.9179	6.14463	8.91643	383.513	7.01465	2.87338	43.0784	35.2032	4.11629	140.055	3.1563	46.124	6.03025	30.0836	5.57736	13.3783	58.537	9.98106	37.4522	19.2913	6.58559	4.19686	3.06263	1.78702	7.67064	114.671	4.7533	0.761608	1.60388	8.32364	3.71528	332.374
SL000408	5813-58_3	Erythropoietin	2.10982	9.21557	0.416973	0.423133	2.57806	0.943262	1.51627	0.125532	0.610461	6.72039	1.16348	17.0391	0.116372	0.848526	0.30705	0.375093	0.368491	0.581758	0.723629	1.20731	0.688135	1.02713	2.77965	0.956905	1.52763	15.5413	0.410793	0.986814	0.388268	1.22483	0.0463036	5.21941
SL004248	5822-22_3	Glial cell line-derived neurotrophic factor	0.757213	0.92073	1.73335	3.33361	0.0956655	0.148936	0.0881716	0.195745	0.300576	15.8409	0.936748	2.463	0.125827	0.165669	0.425146	0.814438	0.359325	0.386391	0.159096	0.783468	1.15036	0.417477	7.51982	0.184204	0.869447	1.22849	0.162486	0.573253	0.0939133	0.549061	0.0525821	1.65616
SL000458	5825-49_3	Interferon gamma receptor 1	3.40642	10.0757	9.52977	9.68061	6.19291	0.702301	2.22859	1.18723	1.12782	10.2303	1.46777	13.0552	0.278565	0.826661	0.800907	0.861325	2.59961	0.777124	0.779056	1.77886	0.619767	1.5197	1.91854	0.978436	5.26544	11.0985	0.653379	1.03186	0.546309	1.35803	2.57024	11.9695
SL000485	5834-18_3	Interleukin-9	0.717796	64.0294	0.530913	2.02608	0.134095	0.130773	0.081229	0.212766	0.224767	9.2857	0.727919	2.01885	0.11419	0.176601	0.217941	2.71595	0.342825	0.32344	0.179624	0.65503	0.546941	0.342375	1.80616	0.296641	0.804442	2.50747	0.291789	0.495455	0.0511617	0.373621	0.318632	2.09529
SL004714	5837-49_3	Leukemia inhibitory factor receptor	0.585025	0.87938	1.08364	0.71094	0.0899419	0.173153	0.0833118	0.464894	2.70385	8.86761	0.996414	2.43608	0.112735	0.164828	0.340332	1.48474	0.377658	0.421123	0.159096	1.0275	0.655437	0.538965	7.71343	0.277503	1.31636	4.19875	0.17965	0.659241	0.0711358	0.672519	0.348454	3.98984
SL003542	5843-60_3	Histone-lysine N-methyltransferase EHMT2	7.06386	2.85316	10.1237	8.93917	1.11855	1.16243	0.686628	0.703191	1.31934	158.987	2.63125	7.57742	3.6759	1.07811	5.84254	8.3163	2.9791	1.21127	0.563507	1.38712	2.05549	0.702421	5.25196	0.399508	1.08071	4.50167	0.562981	0.868069	0.511617	0.500328	0.185999	4.30351
SL004683	5846-24_3	Noggin	2.19073	2.88073	4.01458	3.96068	0.315614	0.508563	0.303394	0.625532	0.444214	29.8856	1.11574	4.15883	0.583314	0.360771	2.2857	2.51278	0.72415	0.601295	0.211443	1.1174	1.04484	0.58756	6.44479	0.368409	1.17822	2.88612	0.597309	0.683809	0.322739	0.555559	0.0878984	3.55071
SL004783	5852-6_3	Protein S100-A12	1620.72	770.343	4498.5	2147.43	356.948	111.122	156.118	341.678	294.065	4032.97	6374.77	2061.21	1356.08	83.909	961.111	3038.54	396.297	471.704	69.3729	1376.7	516.882	1078.19	122.307	899.757	13.3099	244.007	69.8497	9.8231	4.13989	13.9247	1.09167	175.453
SL004230	5854-60_3	Microtubule-associated protein tau	0.321556	0.344585	0.339397	0.954909	0.0866713	0.179208	0.0847003	0.104255	0.171568	5.6984	0.733886	1.53433	0.114917	0.0992329	0.202911	0.347308	0.359325	0.275684	0.119065	0.693561	0.63463	0.271691	3.13303	0.138751	0.625677	1.06021	0.106417	0.515928	0.0417003	0.308644	0.044734	1.20448
SL005688	5858-6_5	14-3-3 protein zeta/delta	4032.4	1763.01	3783.11	4145.76	743.735	378.786	575.648	837.703	397.116	8217	5814.51	9391.21	193.787	181.917	2199.77	96.7393	47.8141	817.405	149.762	928.948	46.9165	738.274	153.383	576.595	91.0807	1944.74	158.748	37.4703	132.012	124.829	62.2603	1793.73
SL008466	5861-78_3	3-hydroxyanthranilate 3,4-dioxygenase	292.819	80.823	47.4525	172.391	13.2125	7.58485	17.6864	12.3415	15.09	172.175	50.7873	187.174	26.5095	4.46801	65.8708	20.611	24.7274	11.5027	4.47521	54.2262	2.79861	6.92702	12.4225	21.5567	1.94204	49.2239	5.0634	1.14241	3.28977	1.57896	2.1543	40.325
SL004910	5864-10_3	Fructose-bisphosphate aldolase A	3.98315	4.46857	1.06425	1.53052	0.123466	2.28732	0.0826175	0.385106	1.85	234.47	2.05249	3.64739	0.95425	0.190056	0.522844	0.56264	0.333659	1.36539	0.158069	1.26511	1.06416	0.443983	3.69763	0.284679	1.2026	4.23241	0.995515	0.966341	0.221818	0.743994	0.333543	6.06004
SL008008	5867-60_3	Arginase-1	10.8624	3.93929	5.92732	11.964	2.17578	0.825809	0.90185	1.20213	0.961576	98.3283	2.20166	12.2342	0.525856	1.12268	4.56066	2.40164	0.889146	3.37984	0.46497	2.16417	1.01808	1.08677	5.04887	0.775093	2.82773	5.68809	0.873079	1.83441	0.426815	1.41326	0.334328	6.81284
SL003700	5870-23_2	Bcl2-associated agonist of cell death	20.202	71.7122	48.9628	7.76507	5.43086	2.91576	9.4184	7.95957	1.95773	87.9793	4.43315	43.7283	37.415	1.53475	6.73685	9.13942	2.65644	1.8473	0.690783	3.53203	1.16522	1.55946	19.3127	1.77745	2.42145	40.1869	4.55534	1.25297	5.37864	1.41001	0.543087	32.7719
SL009207	5879-51_3	Dynactin subunit 2	66.3671	95.2846	100.476	194.447	25.6776	11.1097	35.5505	7.03511	3.75188	287.857	10.1073	228.749	21.7034	5.2913	46.94	23.9886	21.136	5.23148	3.224	8.27136	2.65742	9.21542	4.77808	4.10512	10.8965	100.198	9.57182	1.75661	26.6882	4.32101	8.17141	62.8337
SL005685	5882-34_2	Elongation factor 1-beta	0.999936	4.17912	2.89214	1.30752	0.266555	0.145304	0.352687	0.441489	0.291266	13.9002	0.924815	2.54375	1.9565	0.156418	0.528212	0.765815	0.362992	0.290879	0.149858	0.706405	0.321031	0.287153	4.71038	0.150713	0.609426	2.4654	0.262038	0.372615	0.27333	0.305395	0.0541517	2.09529
SL004924	5885-55_3	Eukaryotic translation initiation factor 4H	29.8425	11.8399	8.13582	20.7564	1.07358	1.94344	3.40051	2.77447	8.94545	160.928	23.8781	35.5453	40.3301	2.29161	6.06263	0.661622	0.379491	1.05715	1.709	5.44574	0.63463	0.265065	3.00441	0.842077	0.869447	23.6275	2.63869	0.540496	2.33662	0.760238	0.774605	15.2191
SL005687	5888-29_3	Eukaryotic translation initiation factor 5A-1	155.756	38.792	11.668	24.2101	3.89448	12.6511	9.93354	6.81809	16.5995	345.543	41.2706	259.221	14.5283	9.26314	49.0754	3.6971	2.31178	3.54482	4.26479	7.60991	1.53679	1.71188	17.4456	5.21035	6.63055	73.8695	6.72145	1.35124	3.05709	11.2119	3.20986	66.8361
SL002071	5897-58_3	Gastrin-releasing peptide	0.520713	0.407988	0.695763	0.758591	0.0923949	0.148936	0.084006	0.175532	0.239397	4.60414	0.960615	2.12652	0.111281	0.13203	0.329596	0.432399	0.346492	0.397245	0.165254	1.06603	1.03889	0.39097	1.90094	0.22248	1.2026	1.59031	0.164775	0.646957	0.0420507	0.503577	0.0588606	1.6938
SL009431	5900-11_2	Histidine triad nucleotide-binding protein 1	14.3455	16.8378	5.32368	2.86282	1.43989	1.03771	1.21566	0.970213	0.71686	23.0568	2.08829	15.1145	3.54062	0.638286	0.845998	1.45349	0.359325	0.681612	0.248395	1.50914	0.595987	0.622902	11.1904	0.739209	1.46262	5.55346	0.719746	0.720661	0.610086	0.679016	0.0776959	6.27333
SL004899	5903-91_2	Heat shock cognate 71 kDa protein	2460.54	1604.64	2286.52	2420.47	628.947	124.478	545.242	358.369	174.077	4997.84	751.403	5097.91	608.818	161.221	1396.63	297.423	363.516	350.906	55.7112	214.484	32.3007	329.414	60.5377	157.717	24.2145	791.697	77.8196	7.19842	130.399	13.2977	38.9508	572.467
SL003687	5909-51_3	Nucleoside diphosphate kinase A	815.041	628.914	956.735	1498.48	403.547	16.8782	354.941	81.2149	22.7413	835.657	108.042	807.5	522.362	24.0514	504.144	61.616	40.9795	141.28	34.2179	35.6157	10.4439	26.1045	9.71592	24.3317	7.67064	268.544	21.4528	1.70748	69.9521	2.99872	15.5447	183.809
SL012148	5915-58_3	Peroxisomal targeting signal 1 receptor	0.529012	0.898677	1.65577	1.95747	0.11856	0.226431	0.0833118	0.238298	0.267326	8.16048	0.853217	1.99193	0.113463	0.138758	0.342479	0.593897	0.361158	0.349489	0.118039	0.834842	0.778796	0.31366	2.38972	0.196166	0.869447	1.08545	0.152188	0.528212	0.0445037	0.428852	0.044734	1.73144
SL008176	5918-5_3	Proteasome activator complex subunit 1	955.901	475.392	1903.93	986.048	311.709	16.3902	234.221	127.066	21.0177	2647.38	175.757	600.433	208.909	18.6852	663.027	12.1384	16.0835	61.3841	8.66918	35.4936	2.77038	14.6625	15.722	20.8223	11.5628	173.874	17.4444	1.4618	23.9668	4.26253	18.5607	191.286
SL004829	5921-58_3	Protein S100-A7	1.24058	6.54711	1.55153	4.86222	1.80947	0.111399	0.249241	0.534043	0.324515	11.82	0.626488	12.4361	1.09971	0.163146	0.989861	0.520963	0.769982	1.10708	0.218628	1.13025	0.701511	1.00945	1.29573	0.143536	1.13759	1.27898	1.06646	0.442224	0.145075	0.43535	0.0792655	2.59716
SL004690	5927-4_3	WNT1-inducible-signaling pathway protein 3	8.46419	3.76562	4.85095	9.91123	1.21095	0.898461	0.88727	0.682979	0.69558	52.9321	1.8019	11.5209	2.10124	0.6324	5.80604	2.46242	1.20447	0.827051	0.336667	1.3807	1.85484	0.706839	4.35971	0.368409	1.29198	5.54505	0.797557	0.6142	0.759366	0.571803	0.132632	12.8854
SL000420	5934-1_3	Ferritin	5.49757	283.05	60.3956	265.459	143.531	7.29666	78.2457	61.0479	60.151	5175.92	26.0261	12.9072	95.8534	12.0778	15.9741	215.038	21.1452	141.085	8.41463	1.96509	32.3884	0.834954	55.5145	57.5507	16.1701	202.626	4.1434	3.57464	36.1822	9.51598	26.8341	875.519
SL002517	5936-53_3	Tumor necrosis factor	2.33595	2.74289	4.35397	3.22496	0.382662	0.175575	0.157598	0.297872	0.320525	30.0198	1.03221	3.06865	0.189832	0.148849	2.60241	1.27983	0.364825	0.429806	0.181677	0.873374	0.662869	0.443983	2.15548	0.287072	1.06446	1.26215	0.168208	0.630578	0.0767426	0.46459	0.0463036	1.59343
SL004365	5939-42_3	Tumor necrosis factor ligand superfamily member 12	1.40655	4.18739	3.68488	2.86092	0.0866713	1.91074	0.287426	1.53191	1.09457	11.3813	0.918849	3.45897	0.92152	1.11259	0.361804	6.27239	1.45013	0.366855	0.150884	0.911905	1.39262	0.536756	6.42177	0.23205	1.05634	19.1931	0.877656	0.597821	1.1981	0.565305	0.24486	21.5677
SL000598	5947-90_3	Thrombopoietin	0.269692	1.87454	0.310305	0.301149	0.0858536	0.0859713	0.0826175	0.0914894	0.148958	1.47105	0.495224	1.22477	0.109826	0.0681175	0.158893	0.173654	0.344659	0.238781	0.0872461	0.539437	0.276443	0.19659	0.423785	0.131574	0.495666	0.572175	0.135024	0.384899	0.0399482	0.357377	0.0439492	1.21703
SL003970	5954-62_3	Parathyroid hormone	4.27773	1.38385	3.61215	17.5181	0.231396	0.358416	1.48434	0.301064	0.321855	71.5397	0.787585	11.6959	4.30503	0.260697	3.53966	53.9248	1.74713	0.507953	0.232998	0.661452	0.88432	0.324704	1.97947	0.165066	0.625677	16.7698	2.16267	0.356236	1.11505	0.578301	1.06891	12.9105
SL011510	5957-30_3	Somatostatin-28	7.78166	4.04129	38.3397	28.4891	0.540469	0.916623	1.17608	1.89894	0.504063	171.989	33.186	29.4349	21.195	0.787136	8.74127	30.3287	25.9887	3.50357	1.47292	3.82743	6.08026	7.95636	7.18133	1.30378	2.35645	11.0985	1.36626	0.573253	0.698393	1.11762	2.03265	12.7349
SL007242	6151-18_3	Dual specificity mitogen-activated protein kinase kinase 3	9.11145	5.99302	7.5637	11.9526	3.39245	0.992908	1.53433	0.806383	0.7275	44.1058	2.20762	13.8359	2.03433	0.592034	5.93165	2.25229	2.03679	1.31764	0.503974	1.56694	0.756503	0.97853	4.08215	0.588497	1.94204	6.08357	0.965764	0.66743	0.930022	0.688763	0.380632	5.48289
SL000074	6152-111_3	Cellular tumor antigen p53	23.8906	13.8964	28.3687	43.4874	3.42924	1.86594	3.90385	2.72447	1.71967	333.356	16.3006	24.5896	5.88915	1.18995	24.7218	19.2808	6.22219	3.10633	14.1862	3.24946	79.027	2.27293	40.9068	1.45689	2.51083	12.9413	52.9958	1.46589	2.00932	1.1501	1.04301	10.765
SL017289	6641-60_3	PolyUbiquitin K48-linked	171.165	258.7	717.012	696.293	182.597	24.4158	54.4512	104.72	74.1597	2600.43	180.345	460.069	750.331	34.4162	639.395	794.501	108.525	197.813	231.771	85.3659	443.964	137.463	366.404	56.8426	28.2855	533.469	56.2787	6.78896	20.6483	16.787	38.7554	296.465
SL017290	6647-55_3	PolyUbiquitin K63-linked	83.0735	147.515	445.475	437.579	89.9689	47.576	53.2272	110.506	92.8593	1490.97	117.929	445.116	299.744	44.9592	219.622	723.054	89.1108	75.6546	60.7643	96.9509	158.011	145.432	163.624	68.7154	35.6148	475.982	28.1102	10.7731	35.0402	25.2601	54.6108	490.888
SL012395	6649-51_3	Netrin-1	1.66587	0.782896	2.44366	1.01018	0.103842	0.382633	0.336718	0.526596	0.364415	13.353	0.715986	2.38225	0.602952	0.217808	0.422999	6.63706	0.425323	0.603465	0.179624	0.854108	0.894724	0.534547	3.82219	0.165066	0.365655	3.90425	0.413082	0.270248	0.415601	0.357377	0.0431644	3.03629
SL004838	6653-58_3	Leukocyte surface antigen CD47	1.55177	4.36382	3.85942	1.92888	0.408827	0.335409	0.449884	0.62766	0.352445	18.7572	1.03818	3.76852	2.7842	0.253969	1.37958	1.12354	0.340992	0.421123	0.133435	0.751358	0.497895	0.395388	8.88324	0.191381	0.771939	2.54954	0.403928	0.446319	0.456601	0.350879	0.0431644	2.62225
SL014896	7624-19_3	Ankyrin-2	2.3235	2.07854	3.44972	4.28661	0.140636	0.542467	0.238133	0.482979	0.509383	12.1349	1.16348	4.45493	0.605861	0.252287	2.14506	2.00571	0.408824	0.570904	0.276108	1.04034	0.930394	0.609649	4.70496	0.270326	1.33261	3.15538	0.382186	0.745229	0.142272	0.454843	0.0541517	3.09903
SL008071	7625-27_3	14-3-3 protein theta	430.786	207.627	75.46	75.5388	41.4199	17.4062	80.6777	9.03511	14.151	1195.62	172.141	432.949	7.06887	16.8418	312.007	12.543	4.33023	9.1692	2.8124	31.1268	4.73223	5.03402	15.5311	9.4925	4.83478	119.744	10.5971	2.05552	19.015	6.12089	1.29258	87.8517
SL012774	7628-40_3	Cysteine-rich with EGF-like domain protein 1	49.696	149.26	7.19036	7.62784	3.16595	11.502	17.1463	17.8883	0.732819	28.3836	1.8019	166.125	10.5084	2.98456	13.507	1.52642	13.3189	1.1201	0.844747	4.09073	2.06292	0.839372	13.9145	3.07645	2.90899	207.523	9.62217	1.10556	5.13439	5.3639	23.4045	367.718
SL005403	7638-30_3	Vesicular integral-membrane protein VIP36	34.141	32.5867	75.9085	73.3584	4.92064	6.10033	6.0651	11.1245	5.29465	318.011	7.22549	89.0987	27.4558	4.84391	22.8226	30.0561	37.2195	6.77053	3.47753	7.1668	9.13451	13.2731	4.72798	5.65292	2.31582	100.164	5.40668	1.08099	4.71809	1.37103	5.95119	63.6743
SL013872	7640-29_3	Low-density lipoprotein receptor-related protein 1B	725.134	91.0668	314.647	658.327	25.3767	7.37779	21.7951	61.0766	13.0498	9006.74	11.056	79.314	1002.83	1.42122	805.8	726.833	318.888	86.4388	3.82959	21.5518	3.00669	11.6982	5.63513	15.5425	2.0883	27.7926	9.25257	0.986814	31.4221	1.11762	11.9534	11.2293
SL017328	7648-9_3	Myosin-binding protein C, slow-type	1.37958	1.33699	2.9576	4.36666	0.120195	0.279709	0.131216	0.234043	0.369735	15.7016	1.28281	2.90715	0.140374	0.236309	0.960874	0.951625	0.342825	0.525319	0.228893	1.0275	1.1459	0.408641	5.49161	0.241619	1.29198	2.06993	0.205969	0.66743	0.112135	0.614039	0.0439492	2.27095
SL002785	7655-11_3	N-terminal pro-BNP	1.38165	3.86211	2.41699	3.427	1.84544	0.303927	0.314502	0.188298	0.339145	12.8007	0.918849	8.1427	0.36148	0.274152	1.13694	0.764078	0.340992	0.369026	0.167307	0.873374	0.948229	0.315869	6.92273	0.167458	0.95883	2.53272	0.44741	0.548685	0.135263	0.955171	0.0423796	1.51815
SL003646	7660-21_3	Tropomyosin alpha-4 chain	552.691	698.319	1670.75	1216.16	358.479	40.5385	180.487	168.534	16.5968	2988.32	41.0618	1668.1	892.252	15.0691	812.503	284.628	99.7585	94.87	10.6317	136.041	32.5579	33.5395	65.0666	29.4416	19.6723	171.19	47.5856	5.81852	21.2626	6.9656	43.9947	191.399
SL011508	8446-4_3	Pituitary adenylate cyclase-activating polypeptide 27	0.360973	0.383178	0.29576	0.632794	0.0874889	0.110189	0.131216	0.0819149	0.182207	2.69951	0.638421	2.08615	0.111281	0.0857776	0.224383	0.175391	0.350159	0.301733	0.153964	0.751358	0.457766	0.218678	1.05472	0.141144	0.812567	1.09386	0.0766661	0.487265	0.0399482	0.331386	0.0439492	0.941
SL004269	8447-11_3	Appetite-regulating hormone	1.94178	1.06959	1.8885	2.75227	0.442351	0.466182	0.275623	0.352128	0.68228	22.8504	1.66467	4.79141	0.358571	0.433093	2.05702	1.1357	0.377658	0.698978	0.418781	1.50272	1.41491	0.713466	10.1708	0.354055	1.39762	2.36443	0.469151	0.765702	0.171006	0.747243	0.0784807	3.03629
[truncated: 48 more rows]
